# Supplementary material for: A cautionary note on the use of N-acetylcysteine as a reactive oxygen species antagonist to assess copper mediated cell death
Source: PLoS One. 2023 Dec 11;18(12):e0294297. doi: 10.1371/journal.pone.0294297 (PMC10712875; doi:10.1371/journal.pone.0294297)
Supplement: S1 Table — Elesclomol 200nM vs DMSO. (CSV) [file pone.0294297.s001.csv]

gene_id	log2_fold_change	std error (log2)	Lower confidence limit (log2)	Upper confidence limit (log2)	Linear fold change	Lower confidence limit (linear)	Upper confidence limit (linear)	p_value	by_p_value	method	Gene.sets	probe.ID
HSPA6	9.26	0.367	8.54	9.98	611	371	1010	6.69E-15	7.31E-11	lm.nb	MAPK	NM_002155.3:2018
HMOX1	4.69	0.245	4.21	5.17	25.8	18.5	36	6.01E-13	3.28E-09	lm.nb	Cytokine & Chemokine Signaling, KEAP1NRF2 Pathway, Reactive Oxygen Response	NM_002133.2:781
HSPA1A	4.19	0.235	3.73	4.65	18.3	13.3	25.2	1.86E-12	6.76E-09	lm.nb	MAPK	NM_005345.5:98
SLC7A11	1.83	0.125	1.59	2.08	3.56	3.01	4.23	4.65E-11	1.27E-07	lm.nb	Amino Acid Transporters, Reactive Oxygen Response	NM_014331.3:636
GCLC	0.9	0.0668	0.769	1.03	1.87	1.7	2.04	1.69E-10	3.33E-07	loglinear	Amino Acid Synthesis, Reactive Oxygen Response	NM_001498.2:520
CCNA2	-0.882	0.0658	-1.01	-0.753	0.543	0.496	0.593	1.83E-10	3.33E-07	lm.nb	AMPK, Cell Cycle, DNA Damage Repair, Myc	NM_001237.2:1210
GTSE1	-1.2	0.0925	-1.38	-1.02	0.435	0.384	0.494	3.04E-10	4.75E-07	lm.nb	Cell Cycle	NM_016426.5:305
TXNRD1	1.43	0.112	1.21	1.66	2.7	2.32	3.15	3.93E-10	5.37E-07	lm.nb	p53 Pathway	NM_001093771.1:1009
MAP1LC3B	1.73	0.149	1.44	2.02	3.31	2.71	4.06	1.73E-09	1.77E-06	lm.nb	Autophagy	NM_022818.4:1685
PLK1	-0.938	0.081	-1.1	-0.779	0.522	0.468	0.583	1.75E-09	1.77E-06	lm.nb	Cell Cycle	NM_005030.3:535
HJURP	-1.05	0.0907	-1.23	-0.87	0.484	0.428	0.547	1.78E-09	1.77E-06	lm.nb	Cell Cycle	NM_018410.3:1325
SQSTM1	1.07	0.0937	0.888	1.26	2.1	1.85	2.39	2.08E-09	1.89E-06	lm.nb	Cytokine & Chemokine Signaling	NM_003900.3:1445
CENPA	-1.03	0.096	-1.22	-0.842	0.49	0.43	0.558	5.51E-09	4.63E-06	lm.nb	Cell Cycle	NM_001042426.1:979
CDCA8	-0.718	0.0685	-0.853	-0.584	0.608	0.554	0.667	7.63E-09	5.96E-06	loglinear	Cell Cycle	NM_018101.2:1665
DDIT3	2.52	0.241	2.05	2.99	5.74	4.13	7.96	8.17E-09	5.96E-06	lm.nb	MAPK, Transcriptional Misregulation	NM_004083.4:40
PSMA7	0.271	0.0263	0.22	0.323	1.21	1.16	1.25	9.98E-09	6.82E-06	loglinear	Antigen Presentation, Cell Cycle, Cytokine & Chemokine Signaling, Hypoxia	NM_002792.2:639
TALDO1	0.361	0.0353	0.292	0.43	1.28	1.22	1.35	1.11E-08	7.11E-06	loglinear	Cytokine & Chemokine Signaling, Pentose Phosphate Pathway	NM_006755.1:262
PTK2	0.266	0.0264	0.214	0.318	1.2	1.16	1.25	1.34E-08	8.14E-06	loglinear	Cytokine & Chemokine Signaling, PI3K	NM_005607.4:3466
PSMB3	0.208	0.021	0.167	0.249	1.15	1.12	1.19	1.77E-08	1.01E-05	loglinear	Antigen Presentation, Cell Cycle, Cytokine & Chemokine Signaling, Hypoxia	NM_002795.3:22
IL11	2.98	0.302	2.39	3.57	7.89	5.24	11.9	1.84E-08	1.01E-05	lm.nb	JAK-STAT	NM_000641.2:1145
TNFRSF10D	1.27	0.129	1.02	1.52	2.41	2.02	2.87	1.94E-08	1.01E-05	lm.nb	Cell Cycle - Apoptosis	NM_003840.3:2380
RB1CC1	0.839	0.087	0.668	1.01	1.79	1.59	2.01	2.64E-08	1.23E-05	lm.nb	Autophagy	NM_001083617.1:1860
PLAU	-1.39	0.144	-1.67	-1.11	0.382	0.314	0.465	2.69E-08	1.23E-05	lm.nb	Transcriptional Misregulation	NM_002658.2:793
KPNA2	-0.521	0.0541	-0.627	-0.415	0.697	0.648	0.75	2.69E-08	1.23E-05	loglinear	Cytokine & Chemokine Signaling, DNA Damage Repair	NM_002266.2:917
SOD1	0.444	0.0464	0.353	0.535	1.36	1.28	1.45	2.99E-08	1.31E-05	loglinear	Cytokine & Chemokine Signaling, Reactive Oxygen Response	NM_000454.4:245
NR4A3	2.32	0.246	1.84	2.81	5.01	3.59	6.99	3.50E-08	1.47E-05	lm.nb	Transcriptional Misregulation	NM_173198.1:2590
PGF	2.31	0.248	1.82	2.79	4.96	3.54	6.94	4.29E-08	1.74E-05	lm.nb	PI3K, Ras	NM_002632.5:1047
NSD1.1	-0.752	0.0811	-0.911	-0.593	0.594	0.532	0.663	4.70E-08	1.84E-05	lm.nb	Chromatin Modification	NM_022455.4:10655
CCNB1	-0.76	0.0824	-0.922	-0.599	0.59	0.528	0.66	5.00E-08	1.85E-05	lm.nb	Cell Cycle - Apoptosis	NM_031966.2:715
PIK3R1	-0.725	0.0787	-0.879	-0.57	0.605	0.544	0.673	5.08E-08	1.85E-05	loglinear	AMPK, Autophagy, Cytokine & Chemokine Signaling, mTOR, PI3K, TCR & Costimulatory Signaling	NM_181504.2:1105
MYBL1	-0.719	0.0792	-0.874	-0.564	0.608	0.546	0.677	6.25E-08	2.21E-05	lm.nb	Transcriptional Regulation	NM_001080416.3:1030
NSD1	-0.705	0.0783	-0.858	-0.551	0.614	0.552	0.682	7.06E-08	2.41E-05	lm.nb	Amino Acid Synthesis, Epigenetic Regulation	NM_022455.4:3140
PSMD13	0.315	0.0352	0.246	0.384	1.24	1.19	1.3	7.74E-08	2.57E-05	loglinear	Antigen Presentation, Cell Cycle, Cytokine & Chemokine Signaling, Hypoxia	NM_175932.2:668
RIN1	-1.2	0.135	-1.46	-0.932	0.436	0.363	0.524	8.99E-08	2.89E-05	lm.nb	Ras	NM_004292.2:2572
UBB.1	0.916	0.104	0.711	1.12	1.89	1.64	2.17	9.98E-08	3.10E-05	lm.nb	DNA Damage - Repair	NM_018955.2:15
MKI67	-0.625	0.0714	-0.765	-0.485	0.649	0.589	0.715	1.06E-07	3.10E-05	lm.nb	Cell Cycle	NM_002417.2:4020
GADD45G	2.93	0.335	2.27	3.58	7.6	4.82	12	1.08E-07	3.10E-05	lm.nb	Cell Cycle - Apoptosis, MAPK	NM_006705.3:250
NCAPH	-0.531	0.0608	-0.651	-0.412	0.692	0.637	0.752	1.08E-07	3.10E-05	loglinear	Cell Cycle	NM_015341.3:1550
PSMC1	0.462	0.0534	0.358	0.567	1.38	1.28	1.48	1.23E-07	3.45E-05	loglinear	Antigen Presentation, Cell Cycle, Cytokine & Chemokine Signaling, Hypoxia	NM_002802.2:58
HSPE1	0.759	0.0883	0.586	0.932	1.69	1.5	1.91	1.36E-07	3.73E-05	lm.nb	Myc	NM_002157.2:607
CDC20	-0.748	0.0874	-0.919	-0.577	0.595	0.529	0.671	1.45E-07	3.86E-05	lm.nb	Antigen Presentation, Cell Cycle	NM_001255.2:430
MEN1	-1.13	0.133	-1.39	-0.864	0.458	0.383	0.549	1.69E-07	4.41E-05	lm.nb	Driver Gene, Transcriptional Misregulation	NM_130802.2:2480
EFNA4	-1.05	0.124	-1.29	-0.803	0.484	0.409	0.573	1.79E-07	4.55E-05	lm.nb	MAPK, PI3K	NM_005227.2:380
NFS1	-0.47	0.0561	-0.58	-0.36	0.722	0.669	0.779	1.90E-07	4.73E-05	loglinear	Amino Acid Synthesis	NM_021100.3:1775
SLC16A3	-0.605	0.0728	-0.747	-0.462	0.658	0.596	0.726	2.18E-07	5.03E-05	lm.nb	Mitochondrial Respiration	NM_004207.2:370
CDKN1A	1.78	0.215	1.36	2.2	3.44	2.57	4.6	2.20E-07	5.03E-05	lm.nb	Cell Cycle - Apoptosis, PI3K, Transcriptional Misregulation	NM_000389.2:1975
CYP1B1	-1.09	0.131	-1.34	-0.829	0.471	0.394	0.563	2.22E-07	5.03E-05	lm.nb	TryptophanKynurenine Metabolism	NM_000104.3:1715
VEGFA	1.12	0.135	0.853	1.38	2.17	1.81	2.61	2.25E-07	5.03E-05	lm.nb	Cytokine & Chemokine Signaling, Hypoxia, MAPK, PI3K	NM_001025366.1:1325
CLSPN	-0.575	0.0694	-0.711	-0.439	0.671	0.611	0.738	2.25E-07	5.03E-05	lm.nb	Cell Cycle, DNA Damage Repair	NM_022111.2:442
BUB1B	-0.488	0.0597	-0.605	-0.371	0.713	0.657	0.773	2.72E-07	5.94E-05	loglinear	Cell Cycle	NM_001211.4:835
PYCR3	-0.906	0.111	-1.12	-0.688	0.534	0.459	0.621	2.93E-07	6.20E-05	lm.nb	Amino Acid Synthesis, Glutamine Metabolism	NM_023078.2:1145
CASP3	0.602	0.0741	0.457	0.747	1.52	1.37	1.68	2.95E-07	6.20E-05	lm.nb	Cell Cycle - Apoptosis, MAPK	NM_032991.2:685
EHHADH	-0.804	0.1	-1	-0.607	0.573	0.5	0.656	3.61E-07	7.45E-05	lm.nb	Amino Acid Synthesis, Fatty Acid Oxidation, TryptophanKynurenine Metabolism	NM_001166415.1:2022
UBE2T	-0.528	0.0664	-0.658	-0.397	0.694	0.634	0.759	4.04E-07	8.18E-05	loglinear	DNA Damage Repair	NM_014176.3:595
GADD45B	2.05	0.262	1.54	2.56	4.14	2.9	5.9	4.91E-07	9.76E-05	lm.nb	Cell Cycle - Apoptosis, MAPK	NM_015675.2:365
PIK3R4	-0.668	0.0864	-0.837	-0.499	0.629	0.56	0.708	5.74E-07	0.000112	lm.nb	Autophagy, TLR Signaling	NM_014602.1:3620
PIM1	1.23	0.16	0.919	1.55	2.35	1.89	2.92	5.91E-07	0.000113	lm.nb	JAK-STAT	NM_002648.2:1630
AKT1S1	0.476	0.062	0.354	0.597	1.39	1.28	1.51	6.37E-07	0.00012	loglinear	AMPK, Autophagy, mTOR	NM_032375.3:1850
KDM3B	-0.359	0.0468	-0.451	-0.267	0.78	0.732	0.831	6.54E-07	0.000121	loglinear	Epigenetic Regulation	NM_016604.3:4178
RAC2	-0.721	0.0943	-0.906	-0.536	0.607	0.534	0.69	6.75E-07	0.000122	lm.nb	MAPK, Ras, Wnt	NM_002872.3:1069
E2F5	-0.902	0.118	-1.13	-0.67	0.535	0.456	0.628	6.87E-07	0.000122	lm.nb	Cell Cycle - Apoptosis, TGF-beta	NM_001951.3:444
CCNB2	-0.494	0.0647	-0.62	-0.367	0.71	0.651	0.776	6.94E-07	0.000122	loglinear	Cell Cycle	NM_004701.2:980
FANCE	-1.08	0.142	-1.36	-0.8	0.474	0.391	0.574	7.10E-07	0.000123	lm.nb	DNA Damage - Repair	NM_021922.2:1275
PSMA3	0.338	0.0447	0.25	0.426	1.26	1.19	1.34	7.84E-07	0.000134	loglinear	Antigen Presentation, Cell Cycle, Cytokine & Chemokine Signaling, Hypoxia	NM_152132.1:465
CHMP6	-1.06	0.14	-1.33	-0.78	0.481	0.398	0.582	8.34E-07	0.00014	lm.nb	Autophagy, Endocytosis	NM_024591.4:346
PSMB1	0.176	0.0236	0.13	0.222	1.13	1.09	1.17	9.26E-07	0.000153	loglinear	Antigen Presentation, Cell Cycle, Cytokine & Chemokine Signaling, Hypoxia	NM_002793.2:0
MYD88	-0.614	0.0832	-0.777	-0.451	0.653	0.583	0.731	1.06E-06	0.000174	loglinear	Antigen Presentation, Cytokine & Chemokine Signaling, MAPK, NF-kB, TLR Signaling	NM_002468.3:2145
FZD2	-1.29	0.175	-1.63	-0.947	0.409	0.322	0.519	1.09E-06	0.000176	lm.nb	Wnt	NM_001466.2:845
FNIP1	0.856	0.117	0.626	1.09	1.81	1.54	2.12	1.23E-06	0.000194	lm.nb	mTOR	NM_001008738.2:1264
GADD45A	1.81	0.25	1.32	2.3	3.5	2.49	4.91	1.39E-06	0.000217	lm.nb	Cell Cycle - Apoptosis, MAPK	NM_001924.2:865
PRDX1	0.457	0.0632	0.333	0.58	1.37	1.26	1.5	1.42E-06	0.000218	loglinear	p53 Pathway, Reactive Oxygen Response	NM_002574.2:632
TPX2	-0.497	0.069	-0.633	-0.362	0.708	0.645	0.778	1.46E-06	0.000221	lm.nb	Cell Cycle	NM_012112.4:2975
NR4A1	2.31	0.324	1.67	2.94	4.96	3.19	7.7	1.70E-06	0.000254	lm.nb	MAPK, PI3K	NM_173157.1:1575
SLC2A6	-0.71	0.0998	-0.906	-0.515	0.611	0.534	0.7	1.73E-06	0.000256	lm.nb	Glucose Transport	NM_001145099.1:174
ENO1	0.119	0.0169	0.0864	0.152	1.09	1.06	1.11	1.84E-06	0.000268	loglinear	Glycolysis, Myc	NM_001428.2:1689
NOTCH1	0.84	0.119	0.607	1.07	1.79	1.52	2.1	1.91E-06	0.000272	lm.nb	Driver Gene, Notch	NM_017617.3:735
EME1	-1.14	0.161	-1.45	-0.822	0.454	0.365	0.566	1.93E-06	0.000272	lm.nb	DNA Damage Repair	XM_011524392.1:416
SLC3A2	0.439	0.0624	0.317	0.561	1.36	1.25	1.48	1.99E-06	0.000272	loglinear	Amino Acid Transporters, mTOR	NM_001012662.2:1505
MECOM	-0.926	0.132	-1.18	-0.668	0.526	0.44	0.629	1.99E-06	0.000272	lm.nb	MAPK	NM_005241.2:3355
MAT2A	-0.295	0.0419	-0.377	-0.213	0.815	0.77	0.863	2.00E-06	0.000272	loglinear	Amino Acid Synthesis	NM_005911.4:805
MLYCD	-1.18	0.168	-1.51	-0.85	0.442	0.352	0.555	2.02E-06	0.000272	lm.nb	AMPK	NM_012213.2:1530
PYCR2	-0.566	0.0806	-0.724	-0.408	0.675	0.605	0.754	2.05E-06	0.000273	lm.nb	Amino Acid Synthesis, Glutamine Metabolism	NM_013328.2:1250
JUN	1.39	0.198	0.999	1.78	2.61	2	3.42	2.13E-06	0.000281	lm.nb	MAPK, Wnt	NM_002228.3:140
COX14	-0.366	0.0524	-0.469	-0.263	0.776	0.723	0.833	2.19E-06	0.000285	loglinear	Mitochondrial Respiration, p53 Pathway	NM_001257133.1:672
BUB1	-0.437	0.0627	-0.56	-0.314	0.738	0.678	0.804	2.25E-06	0.00029	loglinear	Cell Cycle	NM_004336.3:1978
PGK1	0.313	0.045	0.225	0.402	1.24	1.17	1.32	2.30E-06	0.000293	loglinear	Glycolysis	NM_000291.2:1030
NADK2	-0.632	0.0912	-0.811	-0.453	0.645	0.57	0.731	2.45E-06	0.000308	lm.nb	Vitamin & Cofactor Metabolism	NM_153013.3:315
WNT10A	-1.13	0.164	-1.45	-0.81	0.457	0.365	0.57	2.54E-06	0.000315	lm.nb	Hedgehog, Wnt	NM_025216.2:2255
GLS	0.559	0.081	0.401	0.718	1.47	1.32	1.65	2.56E-06	0.000315	lm.nb	Amino Acid Synthesis, Arginine Metabolism, Glutamine Metabolism, p53 Pathway	NM_014905.3:985
FZD7	-0.684	0.0997	-0.88	-0.489	0.622	0.543	0.712	2.74E-06	0.000333	lm.nb	Wnt	NM_003507.1:1890
RPS6KA1	-0.344	0.0502	-0.443	-0.246	0.788	0.736	0.843	2.79E-06	0.000335	loglinear	Cytokine & Chemokine Signaling, MAPK, mTOR, TLR Signaling	NM_002953.3:2000
CDKN1B	-0.956	0.14	-1.23	-0.682	0.516	0.427	0.623	2.84E-06	0.000336	lm.nb	Cell Cycle - Apoptosis, PI3K, Transcriptional Misregulation	NM_004064.2:365
HSPB1	1.82	0.266	1.3	2.34	3.54	2.46	5.08	2.85E-06	0.000336	lm.nb	MAPK	NM_001540.3:374
CDC25B	-0.892	0.131	-1.15	-0.635	0.539	0.451	0.644	3.01E-06	0.00035	lm.nb	Cell Cycle - Apoptosis, MAPK	NM_021873.2:3045
LAMB1	-0.333	0.049	-0.429	-0.237	0.794	0.743	0.848	3.06E-06	0.000352	loglinear	PI3K	NM_002291.2:3120
FANCF	-1.21	0.178	-1.56	-0.858	0.433	0.34	0.552	3.22E-06	0.000366	lm.nb	DNA Damage - Repair	NM_022725.2:845
BIRC3	-1.09	0.162	-1.41	-0.775	0.469	0.377	0.584	3.35E-06	0.000375	lm.nb	Cytokine & Chemokine Signaling, NF-kB, TLR Signaling	NM_182962.1:3
TIMELESS	-0.288	0.0426	-0.371	-0.204	0.819	0.773	0.868	3.36E-06	0.000375	loglinear	DNA Damage Repair	NM_003920.2:1185
NFE2L2	0.658	0.0976	0.466	0.849	1.58	1.38	1.8	3.49E-06	0.000385	lm.nb	IDH12 Activity, KEAP1NRF2 Pathway, Transcriptional Regulation	NM_006164.3:995
STK11	-0.571	0.0851	-0.738	-0.404	0.673	0.6	0.756	3.64E-06	0.000398	loglinear	AMPK, Autophagy, mTOR, PI3K	NM_000455.4:2060
C19orf40	-0.941	0.141	-1.22	-0.665	0.521	0.43	0.63	3.81E-06	0.000412	lm.nb	DNA Damage - Repair	NM_152266.3:376
RRAS2	0.617	0.0929	0.435	0.799	1.53	1.35	1.74	4.16E-06	0.000446	lm.nb	MAPK, Ras	NM_001102669.2:1785
FOXM1	-0.492	0.0746	-0.639	-0.346	0.711	0.642	0.787	4.46E-06	0.000473	loglinear	Cell Cycle, Transcriptional Regulation	NM_202002.1:1000
IRS1	-0.924	0.14	-1.2	-0.65	0.527	0.436	0.637	4.50E-06	0.000473	lm.nb	PI3K	NM_005544.2:6224
SMAD3	-0.775	0.118	-1.01	-0.544	0.584	0.498	0.686	4.83E-06	0.000503	lm.nb	Cell Cycle, Cytokine & Chemokine Signaling, Endocytosis	NM_005902.3:4220
CDC14A	0.54	0.0833	0.377	0.703	1.45	1.3	1.63	5.63E-06	0.000581	lm.nb	Cell Cycle - Apoptosis	NM_033313.2:1400
NPM1.1	0.914	0.142	0.636	1.19	1.88	1.55	2.28	6.01E-06	0.000612	lm.nb	Driver Gene	NM_002520.5:10
IL7R	1.2	0.187	0.838	1.57	2.3	1.79	2.97	6.05E-06	0.000612	lm.nb	JAK-STAT, PI3K	NM_002185.2:1610
TMPRSS2	-0.882	0.137	-1.15	-0.613	0.543	0.45	0.654	6.24E-06	0.000623	lm.nb	Transcriptional Misregulation	NM_005656.2:1290
HSPA4	0.392	0.0609	0.272	0.511	1.31	1.21	1.42	6.27E-06	0.000623	loglinear	Myc	NM_002154.3:1225
GLRX	0.682	0.106	0.474	0.891	1.6	1.39	1.85	6.43E-06	0.000634	lm.nb	Glutamine Metabolism	NM_002064.2:360
USP8	0.364	0.0569	0.253	0.476	1.29	1.19	1.39	6.57E-06	0.000641	loglinear	Endocytosis	NM_001128610.1:1160
SKP2	-0.753	0.118	-0.984	-0.522	0.593	0.506	0.696	6.76E-06	0.000654	lm.nb	Cell Cycle - Apoptosis	NM_005983.2:615
MLF1	0.923	0.145	0.64	1.21	1.9	1.56	2.31	6.93E-06	0.000663	lm.nb	Transcriptional Misregulation	NM_022443.3:720
NUMBL	0.503	0.079	0.348	0.658	1.42	1.27	1.58	7.03E-06	0.000663	lm.nb	Notch	NM_004756.3:591
NCOA2	-0.399	0.0627	-0.522	-0.276	0.758	0.696	0.826	7.03E-06	0.000663	loglinear	Epigenetic Regulation, Mitochondrial Respiration	NM_006540.2:1045
TXN	0.275	0.0433	0.19	0.36	1.21	1.14	1.28	7.16E-06	0.000669	loglinear	p53 Pathway	NM_003329.2:55
SERINC1	0.312	0.0496	0.215	0.41	1.24	1.16	1.33	7.89E-06	0.00073	loglinear	Glutamine Metabolism	NM_020755.2:95
ALDH2	0.613	0.0973	0.423	0.804	1.53	1.34	1.75	7.95E-06	0.00073	loglinear	Amino Acid Synthesis, Fatty Acid Oxidation, Glycolysis, TryptophanKynurenine Metabolism	NM_000690.2:825
DAXX	-0.436	0.0696	-0.573	-0.3	0.739	0.672	0.812	8.52E-06	0.000776	loglinear	Driver Gene, MAPK	NM_001350.3:1875
ERBB2	-0.803	0.128	-1.05	-0.552	0.573	0.481	0.682	8.59E-06	0.000776	lm.nb	Driver Gene	NM_004448.2:2380
ADA	-0.324	0.052	-0.426	-0.222	0.799	0.744	0.857	9.02E-06	0.000808	loglinear	Nucleotide Salvage, Nucleotide Synthesis	NM_000022.2:1300
CDKN2C	-0.709	0.114	-0.932	-0.485	0.612	0.524	0.714	9.27E-06	0.000824	lm.nb	Cell Cycle - Apoptosis, Transcriptional Misregulation	NM_001262.2:1295
NFAT5	0.563	0.0908	0.385	0.741	1.48	1.31	1.67	9.67E-06	0.000845	lm.nb	Transcriptional Regulation	NM_173214.1:3290
SELENOK	0.757	0.122	0.517	0.996	1.69	1.43	1.99	9.68E-06	0.000845	lm.nb	Reactive Oxygen Response	NM_021237.3:42
GSK3B	0.427	0.0688	0.292	0.561	1.34	1.22	1.48	9.74E-06	0.000845	lm.nb	Cell Cycle, Cytokine & Chemokine Signaling, mTOR, PI3K, TCR & Costimulatory Signaling	NM_002093.2:925
PPP2CB	0.758	0.123	0.518	0.999	1.69	1.43	2	1.01E-05	0.000873	lm.nb	PI3K, TGF-beta	NM_001009552.1:1075
PIK3R2	-0.43	0.0701	-0.568	-0.293	0.742	0.675	0.816	1.09E-05	0.000921	loglinear	AMPK, Autophagy, Cytokine & Chemokine Signaling, mTOR, PI3K, TCR & Costimulatory Signaling	NM_005027.2:3100
BRCA2	-0.585	0.0952	-0.771	-0.398	0.667	0.586	0.759	1.09E-05	0.000921	lm.nb	Cell Cycle, DNA Damage Repair	NM_000059.3:115
NTHL1	-0.659	0.107	-0.87	-0.449	0.633	0.547	0.733	1.10E-05	0.000921	lm.nb	DNA Damage - Repair	NM_002528.5:476
KIF2C	-0.45	0.0734	-0.594	-0.306	0.732	0.663	0.809	1.11E-05	0.000929	lm.nb	Antigen Presentation, Cell Cycle	NM_006845.3:1940
JAG2	-0.718	0.117	-0.949	-0.488	0.608	0.518	0.713	1.14E-05	0.000948	lm.nb	Notch	NM_145159.1:4225
PIK3CB	-0.372	0.0608	-0.491	-0.252	0.773	0.712	0.839	1.15E-05	0.000949	loglinear	AMPK, Autophagy, Cytokine & Chemokine Signaling, mTOR, PI3K, TCR & Costimulatory Signaling	NM_006219.1:2945
BRCA1	-0.388	0.0636	-0.513	-0.264	0.764	0.701	0.833	1.17E-05	0.000953	loglinear	Cell Cycle, DNA Damage Repair, PI3K	NM_007294.3:787
UCKL1	-0.279	0.0459	-0.369	-0.189	0.824	0.774	0.877	1.24E-05	0.001	loglinear	Nucleotide Salvage, Nucleotide Synthesis	NM_001193379.1:825
WNT7B	-0.723	0.12	-0.958	-0.489	0.606	0.515	0.713	1.30E-05	0.00104	lm.nb	Hedgehog, Wnt	NM_058238.1:1535
UBE2C	-0.293	0.0485	-0.388	-0.198	0.816	0.764	0.872	1.31E-05	0.00104	loglinear	Antigen Presentation, Cell Cycle	NM_007019.2:561
DTX4	-0.752	0.125	-0.997	-0.508	0.594	0.501	0.703	1.36E-05	0.00108	lm.nb	Notch	NM_015177.1:4820
RBBP5	0.656	0.109	0.443	0.87	1.58	1.36	1.83	1.37E-05	0.00108	lm.nb	Epigenetic Regulation	NM_005057.2:325
PSAT1	0.439	0.0731	0.296	0.582	1.36	1.23	1.5	1.41E-05	0.0011	loglinear	Amino Acid Synthesis, Glutamine Metabolism	NM_021154.3:1445
ALDOA	0.168	0.028	0.113	0.223	1.12	1.08	1.17	1.44E-05	0.00112	loglinear	Glycolysis, Pentose Phosphate Pathway	NM_184041.2:1455
ATF4	0.585	0.0977	0.393	0.776	1.5	1.31	1.71	1.49E-05	0.00114	lm.nb	MAPK, PI3K, Transcriptional Regulation	NM_001675.2:1151
FAHD1	-0.551	0.0926	-0.733	-0.37	0.682	0.602	0.774	1.56E-05	0.0012	lm.nb	Amino Acid Synthesis, Mitochondrial Respiration	NM_031208.3:542
BCL2L1	-0.557	0.0935	-0.74	-0.373	0.68	0.599	0.772	1.58E-05	0.0012	lm.nb	Autophagy, Cytokine & Chemokine Signaling, NF-kB, PI3K	NM_138578.1:1560
TBK1	0.322	0.0541	0.216	0.428	1.25	1.16	1.35	1.59E-05	0.0012	loglinear	Cytokine & Chemokine Signaling, TLR Signaling	NM_013254.2:1610
FABP5	-0.301	0.0507	-0.4	-0.201	0.812	0.758	0.87	1.64E-05	0.00123	loglinear	Fatty Acid Synthesis	NM_001444.1:100
ITGB8	-0.507	0.0857	-0.675	-0.339	0.704	0.626	0.791	1.70E-05	0.00126	lm.nb	PI3K	NM_002214.2:2609
PTK6	-0.8	0.136	-1.07	-0.534	0.574	0.478	0.691	1.78E-05	0.00132	lm.nb	Cell Cycle	NM_001256358.1:291
MCAT	-0.858	0.146	-1.14	-0.572	0.552	0.452	0.673	1.83E-05	0.00134	loglinear	Fatty Acid Oxidation, Fatty Acid Synthesis	NM_014507.3:378
MAP2K1	0.378	0.0649	0.251	0.505	1.3	1.19	1.42	2.01E-05	0.00147	lm.nb	Autophagy, Cytokine & Chemokine Signaling, MAPK, mTOR, PI3K, TCR & Costimulatory Signaling, TLR Signaling	NM_002755.2:970
MSH2	-0.3	0.0515	-0.401	-0.199	0.812	0.757	0.871	2.03E-05	0.00147	loglinear	DNA Damage Repair	NM_000251.1:2105
PRKAA1	-0.21	0.0361	-0.281	-0.139	0.864	0.823	0.908	2.06E-05	0.00148	loglinear	AMPK, Autophagy, mTOR, p53 Pathway, PI3K	NM_006251.5:366
GAPVD1	0.371	0.0649	0.244	0.498	1.29	1.18	1.41	2.54E-05	0.00181	lm.nb	Endocytosis	NM_001282679.1:380
CCND1	-0.45	0.0789	-0.604	-0.295	0.732	0.658	0.815	2.63E-05	0.00187	lm.nb	AMPK, Cell Cycle, Cytokine & Chemokine Signaling, Epigenetic Regulation, PI3K	NM_053056.2:690
NAGLU	-0.577	0.101	-0.775	-0.378	0.671	0.584	0.77	2.67E-05	0.00189	loglinear	Lysosomal Degradation	NM_000263.3:696
SRM	-0.286	0.0508	-0.385	-0.186	0.82	0.766	0.879	3.00E-05	0.0021	loglinear	Amino Acid Synthesis, Myc	NM_003132.2:254
SHMT2	0.253	0.0451	0.165	0.342	1.19	1.12	1.27	3.12E-05	0.00218	loglinear	Amino Acid Synthesis, Vitamin & Cofactor Metabolism	NM_001166356.1:1460
TGFBR2	-0.807	0.144	-1.09	-0.524	0.572	0.47	0.695	3.21E-05	0.00222	lm.nb	MAPK, TGF-beta, Transcriptional Misregulation	NM_001024847.1:1760
ENDOG	-0.536	0.0961	-0.724	-0.348	0.69	0.605	0.786	3.32E-05	0.00228	lm.nb	Cell Cycle - Apoptosis	NM_004435.2:694
CYLD	0.422	0.0758	0.273	0.57	1.34	1.21	1.48	3.39E-05	0.00232	lm.nb	Driver Gene	NM_015247.1:2890
GMPS	-0.269	0.0486	-0.365	-0.174	0.83	0.777	0.886	3.61E-05	0.00245	loglinear	Nucleotide Synthesis	NM_003875.2:385
PRIM2	0.258	0.047	0.166	0.35	1.2	1.12	1.27	4.00E-05	0.0027	loglinear	Cell Cycle, Nucleotide Synthesis	NM_001282488.1:124
XRCC2	-0.395	0.0721	-0.536	-0.253	0.761	0.69	0.839	4.12E-05	0.00276	loglinear	DNA Damage Repair	NM_005431.1:600
LAMTOR4	-0.302	0.0555	-0.411	-0.193	0.811	0.752	0.875	4.37E-05	0.00291	loglinear	Autophagy, mTOR, p53 Pathway	NM_001008395.2:494
CAD	-0.408	0.075	-0.555	-0.261	0.754	0.681	0.834	4.38E-05	0.00291	loglinear	Amino Acid Synthesis, Myc, Nucleotide Synthesis	NM_004341.3:2380
MSH6	-0.662	0.123	-0.903	-0.422	0.632	0.535	0.746	4.78E-05	0.00315	lm.nb	Driver Gene	NM_000179.1:3525
EGFR	-0.394	0.0731	-0.537	-0.251	0.761	0.689	0.84	4.85E-05	0.00316	lm.nb	Cytokine & Chemokine Signaling, Endocytosis, MAPK, PI3K, Reactive Oxygen Response	NM_201282.1:1354
STAT6	-0.311	0.0577	-0.424	-0.198	0.806	0.745	0.872	4.89E-05	0.00316	loglinear	Cytokine & Chemokine Signaling, Transcriptional Regulation	NM_003153.3:2030
EFNA1	-0.818	0.152	-1.12	-0.52	0.567	0.462	0.697	4.90E-05	0.00316	lm.nb	PI3K, Ras	NM_004428.2:650
TYMS	-0.373	0.0693	-0.509	-0.237	0.772	0.703	0.848	4.91E-05	0.00316	loglinear	Cell Cycle, Nucleotide Synthesis	NM_001071.2:1110
HES1	-1.13	0.21	-1.54	-0.716	0.458	0.344	0.609	5.15E-05	0.00328	lm.nb	Notch	NM_005524.2:860
LAMTOR2	-0.366	0.0682	-0.499	-0.232	0.776	0.707	0.851	5.17E-05	0.00328	loglinear	Autophagy, mTOR, p53 Pathway	NM_001145264.1:272
H6PD	-0.578	0.108	-0.79	-0.366	0.67	0.578	0.776	5.34E-05	0.00338	loglinear	Pentose Phosphate Pathway	NM_004285.3:7250
DGUOK	-0.217	0.0408	-0.297	-0.137	0.86	0.814	0.909	5.64E-05	0.00354	loglinear	Nucleotide Salvage, Nucleotide Synthesis	NM_080916.2:902
FDX1	-0.16	0.0302	-0.219	-0.101	0.895	0.859	0.933	5.87E-05	0.00366	loglinear	KEAP1NRF2 Pathway, Reactive Oxygen Response	NM_004109.4:618
NEDD8	-0.178	0.0338	-0.244	-0.111	0.884	0.844	0.926	6.39E-05	0.00397	loglinear	Endocytosis	NM_006156.2:330
BAMBI	0.829	0.158	0.52	1.14	1.78	1.43	2.2	6.43E-05	0.00397	lm.nb	TGF-beta, Wnt	NM_012342.2:832
ATG101	0.489	0.0932	0.306	0.672	1.4	1.24	1.59	6.59E-05	0.00405	lm.nb	Autophagy	NM_021934.4:939
U2AF1	0.352	0.0672	0.22	0.483	1.28	1.16	1.4	6.80E-05	0.00415	loglinear	Driver Gene	NM_001025203.1:400
DDIT4	1.37	0.262	0.856	1.88	2.58	1.81	3.69	6.87E-05	0.00417	lm.nb	PI3K	NM_019058.2:85
LAMTOR5	-0.244	0.0469	-0.336	-0.152	0.844	0.792	0.9	7.05E-05	0.00425	loglinear	Autophagy, mTOR, p53 Pathway	NM_006402.2:504
SPRY1	-1.19	0.229	-1.64	-0.745	0.437	0.32	0.597	7.07E-05	0.00425	loglinear	JAK-STAT	NM_005841.1:810
SKP1	0.29	0.0557	0.181	0.399	1.22	1.13	1.32	7.15E-05	0.00427	loglinear	Cell Cycle - Apoptosis, TGF-beta, Wnt	NM_170679.2:630
PDK2	-0.49	0.0942	-0.675	-0.305	0.712	0.627	0.809	7.19E-05	0.00427	lm.nb	Mitochondrial Respiration	NM_002611.3:435
TP63	-0.676	0.13	-0.931	-0.421	0.626	0.525	0.747	7.29E-05	0.00429	lm.nb	p53 Pathway, Transcriptional Regulation	NM_003722.4:1295
FOS	1.75	0.337	1.09	2.41	3.36	2.13	5.31	7.30E-05	0.00429	lm.nb	MAPK	NM_005252.2:1475
CD276	-0.326	0.0628	-0.449	-0.203	0.798	0.733	0.869	7.33E-05	0.00429	loglinear	TCR & Costimulatory Signaling	NM_001024736.1:2119
IL1B	-1.26	0.244	-1.74	-0.78	0.418	0.3	0.582	7.84E-05	0.00456	lm.nb	Cell Cycle - Apoptosis, MAPK	NM_000576.2:840
ACAT1	-0.186	0.0362	-0.257	-0.115	0.879	0.837	0.923	8.10E-05	0.00468	loglinear	Amino Acid Synthesis, Fatty Acid Oxidation, TryptophanKynurenine Metabolism	NM_000019.3:282
EEA1	-0.402	0.0783	-0.556	-0.249	0.757	0.68	0.842	8.27E-05	0.00476	loglinear	Endocytosis, TLR Signaling	NM_003566.3:2035
PUDP	-0.748	0.146	-1.03	-0.462	0.595	0.488	0.726	8.35E-05	0.00478	lm.nb	Nucleotide Salvage	NM_001178135.1:425
PPAT	-0.395	0.077	-0.546	-0.244	0.76	0.685	0.844	8.41E-05	0.00479	lm.nb	Amino Acid Synthesis, Myc, Nucleotide Synthesis	NM_002703.3:1210
HRAS	-0.32	0.063	-0.444	-0.197	0.801	0.735	0.872	9.15E-05	0.00518	loglinear	Autophagy, Cytokine & Chemokine Signaling, Endocytosis, MAPK, mTOR, PI3K, TCR & Costimulatory Signaling	NM_005343.2:396
CBR4	-0.375	0.0738	-0.519	-0.23	0.771	0.698	0.852	9.22E-05	0.0052	loglinear	Fatty Acid Synthesis	NM_032783.4:520
PCNA	-0.387	0.0764	-0.537	-0.238	0.764	0.689	0.848	9.49E-05	0.00532	lm.nb	Cell Cycle - Apoptosis, DNA Damage - Repair	NM_002592.2:280
RPTOR	-0.49	0.0968	-0.68	-0.301	0.712	0.624	0.812	9.56E-05	0.00533	loglinear	AMPK, Autophagy, mTOR, p53 Pathway, PI3K	NM_020761.2:6665
DKK1	-1.03	0.204	-1.43	-0.632	0.489	0.371	0.645	9.78E-05	0.00543	lm.nb	Wnt	NM_012242.2:75
FST	-1.05	0.209	-1.46	-0.643	0.482	0.363	0.64	0.000102	0.00563	lm.nb	TGF-beta	NM_006350.2:575
PPP3R1	0.413	0.0821	0.252	0.574	1.33	1.19	1.49	0.000103	0.00565	lm.nb	Cell Cycle - Apoptosis, MAPK, Wnt	NM_000945.3:2385
FEN1	-0.343	0.0682	-0.476	-0.209	0.789	0.719	0.865	0.000104	0.0057	loglinear	DNA Damage - Repair	NM_004111.4:425
HIST1H3H	-0.642	0.128	-0.893	-0.391	0.641	0.538	0.763	0.000108	0.00586	lm.nb	Transcriptional Misregulation	NM_003536.2:355
PLA2G15	-0.314	0.0627	-0.437	-0.191	0.805	0.739	0.876	0.000109	0.0059	loglinear	Lysosomal Degradation	NM_012320.3:900
KDM6A	0.754	0.151	0.459	1.05	1.69	1.37	2.07	0.000109	0.0059	lm.nb	Driver Gene, Transcriptional Misregulation	NM_021140.2:2590
FH	-0.186	0.0372	-0.259	-0.113	0.879	0.836	0.925	0.000111	0.00594	loglinear	IDH12 Activity, Mitochondrial Respiration	NM_000143.2:203
POLR2D	-0.427	0.0862	-0.595	-0.258	0.744	0.662	0.836	0.000122	0.0065	lm.nb	DNA Damage - Repair	NM_004805.3:1476
HIST1H3B	-0.589	0.119	-0.823	-0.355	0.665	0.565	0.782	0.000126	0.00669	lm.nb	Driver Gene, Transcriptional Misregulation	NM_003537.3:335
POLE2	-0.575	0.117	-0.804	-0.346	0.671	0.573	0.787	0.000129	0.00679	lm.nb	DNA Damage - Repair	NM_002692.2:1420
KMT2A	-0.469	0.0954	-0.656	-0.282	0.722	0.634	0.822	0.000129	0.00679	lm.nb	Amino Acid Synthesis, Epigenetic Regulation, Transcriptional Regulation	NM_005933.2:14000
UPP1	0.604	0.123	0.362	0.845	1.52	1.29	1.8	0.000135	0.00706	lm.nb	Nucleotide Salvage, Nucleotide Synthesis	NM_003364.2:925
RAC1	0.325	0.0663	0.195	0.454	1.25	1.14	1.37	0.000136	0.00706	loglinear	MAPK, PI3K, Ras, Wnt	NM_198829.1:1250
DDB2	-0.498	0.102	-0.699	-0.298	0.708	0.616	0.813	0.000142	0.00735	lm.nb	DNA Damage - Repair	NM_000107.1:840
ASNS	0.743	0.153	0.443	1.04	1.67	1.36	2.06	0.000147	0.0076	lm.nb	Amino Acid Synthesis, Glutamine Metabolism	NM_183356.2:1644
AK3	-0.185	0.0384	-0.261	-0.11	0.879	0.835	0.927	0.000157	0.00805	loglinear	Nucleotide Synthesis	NM_016282.2:450
IGFBP3	-1.05	0.218	-1.48	-0.623	0.483	0.359	0.65	0.00016	0.00819	lm.nb	Transcriptional Misregulation	NM_000598.4:1255
ATP6V1F	-0.219	0.0463	-0.31	-0.129	0.859	0.807	0.915	0.000189	0.00959	loglinear	Mitochondrial Respiration, mTOR	NM_001198909.1:673
SREBF1	-0.379	0.0801	-0.536	-0.222	0.769	0.69	0.857	0.000191	0.00966	loglinear	AMPK, Transcriptional Regulation	NM_001005291.1:1392
CDC7	-0.674	0.142	-0.953	-0.395	0.627	0.517	0.761	0.000193	0.00974	lm.nb	Cell Cycle - Apoptosis	NM_003503.2:805
MYB	-0.778	0.165	-1.1	-0.455	0.583	0.466	0.73	0.000198	0.00991	lm.nb	PI3K, Transcriptional Regulation	NM_001130173.1:183
ATP5ME	-0.236	0.05	-0.334	-0.138	0.849	0.793	0.909	0.000201	0.01	loglinear	Mitochondrial Respiration	NM_007100.3:184
SMAD2	-0.208	0.0443	-0.295	-0.121	0.866	0.815	0.919	0.000205	0.0102	loglinear	Cell Cycle, Endocytosis	NM_005901.5:1678
MAPK8	0.254	0.054	0.148	0.36	1.19	1.11	1.28	0.000205	0.0102	loglinear	Autophagy, Cytokine & Chemokine Signaling, DNA Damage Repair, MAPK, TLR Signaling	NM_002750.2:945
PTGES	-0.455	0.097	-0.645	-0.265	0.73	0.639	0.832	0.000211	0.0104	lm.nb	Glutamine Metabolism	NM_004878.4:303
SF3B1	0.287	0.0613	0.167	0.407	1.22	1.12	1.33	0.000216	0.0106	loglinear	Driver Gene	NM_001005526.1:0
E2F1	-0.338	0.0726	-0.481	-0.196	0.791	0.717	0.873	0.000225	0.011	loglinear	Cell Cycle - Apoptosis	NM_005225.1:935
SLC7A5	0.245	0.0526	0.141	0.348	1.18	1.1	1.27	0.000232	0.0112	loglinear	Amino Acid Transporters, mTOR	NM_003486.5:785
CTSL	0.247	0.0531	0.142	0.351	1.19	1.1	1.28	0.000233	0.0112	loglinear	Antigen Presentation, Autophagy, Lysosomal Degradation, TLR Signaling	NM_001912.4:1072
HMGA2	-0.581	0.125	-0.827	-0.336	0.668	0.564	0.792	0.000234	0.0112	lm.nb	Transcriptional Misregulation	NM_003484.1:328
CDC6	0.343	0.0739	0.198	0.487	1.27	1.15	1.4	0.000235	0.0112	lm.nb	Cell Cycle - Apoptosis	NM_001254.3:1300
HOXA11	-0.964	0.208	-1.37	-0.556	0.513	0.386	0.68	0.00024	0.0114	lm.nb	Transcriptional Misregulation	NM_005523.5:1525
NDUFA4	0.214	0.0463	0.123	0.304	1.16	1.09	1.23	0.000248	0.0118	loglinear	Mitochondrial Respiration, p53 Pathway	NM_002489.2:35
TK2	-0.616	0.134	-0.878	-0.354	0.653	0.544	0.783	0.000253	0.012	lm.nb	Nucleotide Salvage, Nucleotide Synthesis	NM_004614.3:2165
ACVR1B	-0.491	0.107	-0.701	-0.282	0.711	0.615	0.823	0.000258	0.0122	loglinear	Driver Gene, TGF-beta	NM_004302.3:1700
SYK	-0.549	0.12	-0.784	-0.315	0.683	0.581	0.804	0.000261	0.0122	lm.nb	PI3K	NM_003177.3:1685
STK3	0.378	0.0826	0.216	0.54	1.3	1.16	1.45	0.000266	0.0124	lm.nb	MAPK	NM_006281.3:1295
IL22RA1	-0.716	0.157	-1.02	-0.409	0.609	0.492	0.753	0.000274	0.0127	loglinear	JAK-STAT	NM_021258.2:2524
PDGFA	-0.518	0.114	-0.741	-0.295	0.698	0.598	0.815	0.000281	0.013	lm.nb	MAPK, PI3K, Ras, Transcriptional Misregulation	NM_002607.5:2460
FASN	-0.261	0.0575	-0.374	-0.149	0.834	0.772	0.902	0.000285	0.0132	loglinear	AMPK, Fatty Acid Synthesis, Myc, Vitamin & Cofactor Metabolism	NM_004104.4:5387
AMER1	-0.748	0.165	-1.07	-0.425	0.595	0.476	0.745	0.000289	0.0132	lm.nb	Driver Gene	NM_152424.3:5755
SLC1A5	0.36	0.0794	0.205	0.516	1.28	1.15	1.43	0.000289	0.0132	lm.nb	Amino Acid Transporters	NM_001145144.1:180
IMPDH1	-0.235	0.0518	-0.336	-0.133	0.85	0.792	0.912	0.000297	0.0134	loglinear	Nucleotide Synthesis	NM_000883.3:862
CLOCK	-0.334	0.0738	-0.479	-0.189	0.793	0.718	0.877	0.000298	0.0134	loglinear	Epigenetic Regulation, Transcriptional Regulation	NM_004898.2:2350
NDUFB1	-0.234	0.0516	-0.335	-0.132	0.85	0.793	0.912	0.000299	0.0134	loglinear	Mitochondrial Respiration	NM_004545.3:270
BID	0.678	0.15	0.385	0.972	1.6	1.31	1.96	0.000299	0.0134	lm.nb	Cell Cycle - Apoptosis	NM_197966.1:2095
NDUFB10	-0.255	0.0564	-0.366	-0.145	0.838	0.776	0.905	3.00E-04	0.0134	loglinear	Mitochondrial Respiration	NM_004548.2:155
SLC25A1	-0.229	0.0507	-0.328	-0.129	0.853	0.797	0.914	0.000308	0.0138	loglinear	Fatty Acid Synthesis	NM_005984.2:964
ADAL	-0.425	0.0945	-0.61	-0.24	0.745	0.655	0.847	0.00032	0.0142	lm.nb	Nucleotide Salvage	NM_001012969.2:890
TLR2	-0.479	0.107	-0.689	-0.269	0.717	0.62	0.83	0.000334	0.0148	loglinear	Antigen Presentation, PI3K, TLR Signaling	NM_003264.3:2402
TNFSF10	-0.947	0.212	-1.36	-0.532	0.519	0.389	0.692	0.000338	0.0149	loglinear	Cell Cycle - Apoptosis	NM_003810.2:115
FANCG	-0.408	0.0914	-0.587	-0.229	0.754	0.666	0.853	0.000342	0.015	loglinear	DNA Damage - Repair	NM_004629.1:1900
PPARG.1	-0.348	0.0781	-0.501	-0.195	0.785	0.706	0.873	0.000345	0.0151	loglinear	Transcriptional Misregulation	NM_015869.3:1035
IDH3B	0.125	0.0281	0.0701	0.18	1.09	1.05	1.13	0.000348	0.0152	loglinear	Mitochondrial Respiration	NM_001258384.1:556
JAK2	-0.303	0.0681	-0.436	-0.169	0.811	0.739	0.89	0.00036	0.0156	loglinear	Cell Cycle, Cytokine & Chemokine Signaling, Epigenetic Regulation, PI3K, Reactive Oxygen Response	NM_004972.3:1464
PIK3R3.1	-0.577	0.13	-0.832	-0.322	0.67	0.562	0.8	0.00036	0.0156	lm.nb	Cell Cycle - Apoptosis, JAK-STAT, PI3K, Ras	NM_003629.3:1800
UCK2	-0.293	0.0664	-0.423	-0.163	0.816	0.746	0.893	0.000385	0.0166	loglinear	Nucleotide Salvage, Nucleotide Synthesis	NM_012474.3:730
BMP2	0.686	0.156	0.381	0.992	1.61	1.3	1.99	0.000392	0.0168	lm.nb	Hedgehog, TGF-beta	NM_001200.2:1515
PHGDH	0.342	0.0781	0.189	0.495	1.27	1.14	1.41	0.000408	0.0174	lm.nb	Amino Acid Synthesis, Glutamine Metabolism	NM_006623.3:1900
MYB.1	-1.07	0.245	-1.55	-0.586	0.477	0.342	0.666	0.000439	0.0186	lm.nb	PI3K	NM_005375.2:3145
NT5E	-0.4	0.092	-0.58	-0.219	0.758	0.669	0.859	0.000442	0.0186	lm.nb	Nucleotide Synthesis, Vitamin & Cofactor Metabolism	NM_002526.2:1214
CCNE2	-0.369	0.085	-0.536	-0.202	0.774	0.69	0.869	0.000443	0.0186	lm.nb	Cell Cycle - Apoptosis, PI3K	NM_057735.1:50
FAS	-0.551	0.127	-0.8	-0.303	0.682	0.574	0.811	0.000443	0.0186	lm.nb	Cell Cycle - Apoptosis, MAPK	NM_152876.1:1740
PSME2	-0.141	0.0324	-0.204	-0.077	0.907	0.868	0.948	0.000446	0.0187	loglinear	Antigen Presentation, Cell Cycle, Cytokine & Chemokine Signaling, Hypoxia	NM_002818.2:315
JAK2.1	-0.331	0.0763	-0.481	-0.181	0.795	0.717	0.882	0.000448	0.0187	loglinear	Driver Gene, JAK-STAT, PI3K	NM_004972.2:455
PRR5	-0.624	0.144	-0.906	-0.341	0.649	0.534	0.789	0.000458	0.019	lm.nb	mTOR	NM_015366.3:1635
CDK9	-0.304	0.0703	-0.442	-0.166	0.81	0.736	0.891	0.000461	0.0191	loglinear	Nucleotide Synthesis	NM_001261.2:400
TGFB2	-0.759	0.176	-1.1	-0.414	0.591	0.465	0.751	0.000478	0.0197	lm.nb	Cell Cycle - Apoptosis, MAPK, TGF-beta	NM_003238.2:1125
EIF4EBP1	0.314	0.073	0.171	0.457	1.24	1.13	1.37	0.000487	0.02	lm.nb	PI3K	NM_004095.3:363
H2AFX	-0.307	0.0714	-0.447	-0.167	0.808	0.734	0.891	0.000488	0.02	lm.nb	DNA Damage - Repair	NM_002105.2:1392
MSRB2	-0.305	0.0714	-0.445	-0.165	0.809	0.735	0.892	0.000512	0.0209	loglinear	Reactive Oxygen Response	NM_012228.3:385
GLUL	-0.227	0.0532	-0.331	-0.122	0.855	0.795	0.919	0.000527	0.0214	loglinear	Amino Acid Synthesis, Arginine Metabolism, Glutamine Metabolism	NM_001033044.2:2645
MTOR	-0.269	0.0633	-0.393	-0.145	0.83	0.761	0.904	0.000542	0.0219	loglinear	AMPK, Autophagy, Cytokine & Chemokine Signaling, mTOR, p53 Pathway, PI3K	NM_004958.3:1865
LFNG	-0.631	0.149	-0.923	-0.34	0.646	0.527	0.79	0.000543	0.0219	lm.nb	Notch	NM_001040168.1:717
HIST1H3G	-0.711	0.168	-1.04	-0.382	0.611	0.486	0.767	0.000559	0.0225	lm.nb	Transcriptional Misregulation	NM_003534.2:348
DCK	-0.177	0.0418	-0.258	-0.0947	0.885	0.836	0.936	0.000567	0.0227	loglinear	Nucleotide Salvage, Nucleotide Synthesis	NM_000788.2:310
ARID2	-0.338	0.0801	-0.495	-0.181	0.791	0.709	0.882	0.000576	0.023	lm.nb	Epigenetic Regulation	NM_152641.2:3355
ZIC2	-0.586	0.139	-0.859	-0.313	0.666	0.551	0.805	0.000592	0.0235	lm.nb	Hedgehog	NM_007129.2:1849
CIC	-0.445	0.106	-0.653	-0.237	0.734	0.636	0.848	0.000604	0.0239	lm.nb	Driver Gene	NM_015125.3:1290
STAT5A	-0.429	0.102	-0.629	-0.228	0.743	0.647	0.854	0.000612	0.0241	lm.nb	Cytokine & Chemokine Signaling, Transcriptional Regulation	NM_003152.2:3460
KEAP1	0.215	0.0513	0.114	0.315	1.16	1.08	1.24	0.00062	0.0244	loglinear	Antigen Presentation, IDH12 Activity, KEAP1NRF2 Pathway	NM_012289.3:561
DUSP4	-0.83	0.198	-1.22	-0.441	0.562	0.43	0.736	0.000622	0.0244	lm.nb	MAPK	NM_057158.2:3115
CASP8	-0.37	0.0887	-0.544	-0.196	0.774	0.686	0.873	0.000637	0.0249	lm.nb	Cell Cycle - Apoptosis, Driver Gene	NM_001228.4:301
HERC1	-0.382	0.0919	-0.562	-0.202	0.767	0.677	0.869	0.000657	0.0255	loglinear	Antigen Presentation, Myc	NM_003922.3:300
GOT1	0.317	0.0762	0.167	0.466	1.25	1.12	1.38	0.000661	0.0255	lm.nb	Amino Acid Synthesis, Arginine Metabolism, Glutamine Metabolism	NM_002079.2:615
THEM4	-0.5	0.12	-0.736	-0.264	0.707	0.6	0.833	0.000666	0.0255	lm.nb	PI3K	NM_053055.4:764
BRCC3	-0.244	0.0589	-0.36	-0.129	0.844	0.779	0.914	0.000667	0.0255	loglinear	Cell Cycle, DNA Damage Repair	NM_024332.3:458
LIG4	-0.444	0.107	-0.654	-0.235	0.735	0.636	0.85	0.000668	0.0255	lm.nb	DNA Damage - Repair	NM_002312.3:2623
PKMYT1	-0.456	0.11	-0.671	-0.241	0.729	0.628	0.846	0.000668	0.0255	lm.nb	Cell Cycle - Apoptosis	NM_004203.3:780
NDUFA7	-0.209	0.0504	-0.308	-0.11	0.865	0.808	0.926	0.000674	0.0257	loglinear	Mitochondrial Respiration	NM_005001.2:373
TNFRSF10B	0.486	0.118	0.256	0.717	1.4	1.19	1.64	0.000691	0.0262	lm.nb	Cell Cycle - Apoptosis	NM_003842.3:565
ATF7	-0.305	0.0737	-0.449	-0.16	0.81	0.733	0.895	0.000691	0.0262	loglinear	Transcriptional Regulation	NM_001130060.1:203
SLC2A8	-0.331	0.0806	-0.489	-0.173	0.795	0.712	0.887	0.000736	0.0277	lm.nb	Endocytosis, Glucose Transport	NM_014580.3:1777
MAPKAP1	-0.142	0.0347	-0.21	-0.0742	0.906	0.864	0.95	0.000749	0.0281	loglinear	mTOR	NM_001006617.1:1188
CTSZ	-0.169	0.0413	-0.25	-0.0879	0.89	0.841	0.941	0.000767	0.0287	loglinear	Lysosomal Degradation	NM_001336.3:827
PGM2	-0.201	0.0495	-0.298	-0.104	0.87	0.813	0.93	0.000811	0.0301	loglinear	Glycolysis, Nucleotide Synthesis, Pentose Phosphate Pathway	NM_018290.3:295
PIK3R3	-0.57	0.14	-0.845	-0.295	0.674	0.557	0.815	0.000811	0.0301	loglinear	AMPK, Autophagy, Cytokine & Chemokine Signaling, mTOR, PI3K, TCR & Costimulatory Signaling	NM_003629.3:5016
JAK1	0.254	0.0625	0.131	0.376	1.19	1.1	1.3	0.00082	0.0304	loglinear	Driver Gene, JAK-STAT, PI3K	NM_002227.1:285
SLC16A6	-0.546	0.135	-0.811	-0.282	0.685	0.57	0.823	0.000837	0.0309	lm.nb	Amino Acid Transporters	NM_001174166.1:855
EGFR.1	-0.372	0.0918	-0.552	-0.192	0.773	0.682	0.876	0.000839	0.0309	lm.nb	Driver Gene, MAPK, PI3K, Ras	NM_201282.1:360
NOG	-0.953	0.236	-1.42	-0.49	0.517	0.375	0.712	0.000854	0.0313	lm.nb	TGF-beta	NM_005450.4:1543
SERINC3	0.177	0.0441	0.0905	0.263	1.13	1.06	1.2	0.000904	0.0331	loglinear	Glutamine Metabolism	NM_006811.2:185
COPS6	-0.133	0.0331	-0.198	-0.0676	0.912	0.872	0.954	0.000929	0.0339	loglinear	DNA Damage Repair, Endocytosis	NM_006833.4:860
CTNNB1	0.256	0.064	0.13	0.381	1.19	1.09	1.3	0.000933	0.0339	loglinear	Driver Gene, Wnt	NM_001904.3:2265
SOS2	-0.507	0.127	-0.757	-0.257	0.704	0.592	0.837	0.000964	0.0349	lm.nb	Cytokine & Chemokine Signaling, MAPK, mTOR, PI3K, TCR & Costimulatory Signaling	NM_006939.2:3845
SEC13	0.193	0.0491	0.0972	0.29	1.14	1.07	1.22	0.00106	0.0381	loglinear	Antigen Presentation, Cell Cycle, Glycolysis, mTOR	NM_001136026.2:400
FDXR	-0.428	0.109	-0.641	-0.215	0.743	0.641	0.862	0.00106	0.0382	loglinear	KEAP1NRF2 Pathway, Reactive Oxygen Response	NM_004110.3:1123
BRCA1.1	-0.288	0.0733	-0.432	-0.144	0.819	0.741	0.905	0.00108	0.0387	lm.nb	DNA Damage - Repair, Driver Gene, PI3K	NM_007305.2:1275
DTL	0.263	0.0671	0.132	0.395	1.2	1.1	1.31	0.00108	0.0387	loglinear	DNA Damage Repair	NM_016448.2:715
MLST8	-0.34	0.0867	-0.51	-0.17	0.79	0.702	0.889	0.00109	0.039	loglinear	Autophagy, mTOR, p53 Pathway, PI3K	NM_001199173.1:810
AXIN2	1.16	0.299	0.572	1.74	2.23	1.49	3.35	0.00122	0.0432	lm.nb	Wnt	NM_004655.3:1035
IL6.1	-0.702	0.181	-1.06	-0.347	0.615	0.48	0.786	0.00123	0.0434	lm.nb	JAK-STAT, PI3K, Transcriptional Misregulation	NM_000600.1:220
ERN1	0.569	0.148	0.279	0.86	1.48	1.21	1.81	0.00131	0.0463	lm.nb	Autophagy	NM_001433.2:435
MAML2	-0.601	0.157	-0.909	-0.294	0.659	0.533	0.816	0.00133	0.0466	lm.nb	Notch	NM_032427.1:4125
ADK	0.126	0.0328	0.0615	0.19	1.09	1.04	1.14	0.00133	0.0466	loglinear	Nucleotide Salvage, Nucleotide Synthesis	NM_001123.2:355
SMO	-0.419	0.109	-0.634	-0.205	0.748	0.645	0.868	0.00134	0.0468	lm.nb	Driver Gene, Hedgehog	NM_005631.3:1615
NDUFA6	-0.123	0.0321	-0.185	-0.0596	0.919	0.879	0.96	0.00139	0.0482	loglinear	Mitochondrial Respiration, Reactive Oxygen Response	NM_002490.3:430
IL8	1.24	0.326	0.603	1.88	2.37	1.52	3.69	0.0014	0.0486	lm.nb	Transcriptional Misregulation	NM_000584.2:25
ATR	-0.555	0.146	-0.84	-0.269	0.681	0.559	0.83	0.00141	0.0486	lm.nb	Cell Cycle - Apoptosis	NM_001184.2:565
GMPR2	-0.244	0.0643	-0.37	-0.118	0.844	0.774	0.921	0.00142	0.0491	loglinear	Nucleotide Salvage, Nucleotide Synthesis	NM_001002001.2:392
CASP7	0.553	0.146	0.268	0.839	1.47	1.2	1.79	0.00144	0.0497	lm.nb	Cell Cycle - Apoptosis	NM_001227.3:915
MTF1	0.369	0.0974	0.178	0.56	1.29	1.13	1.47	0.00148	0.0508	lm.nb	Reactive Oxygen Response	NM_005955.2:210
EXO1	-0.361	0.0956	-0.549	-0.174	0.778	0.684	0.886	0.00149	0.051	lm.nb	Cell Cycle, DNA Damage Repair	NM_003686.3:2715
CBL	0.319	0.0844	0.153	0.484	1.25	1.11	1.4	0.00151	0.0513	loglinear	Cytokine & Chemokine Signaling, Endocytosis	NM_005188.2:7485
PLAT	-0.604	0.161	-0.92	-0.289	0.658	0.529	0.819	0.00158	0.0536	lm.nb	Transcriptional Misregulation	NM_000931.2:1334
SPRY2	-0.49	0.131	-0.746	-0.234	0.712	0.596	0.85	0.0016	0.0543	lm.nb	JAK-STAT	NM_005842.2:85
SLC2A1	-0.34	0.091	-0.519	-0.162	0.79	0.698	0.894	0.00163	0.055	lm.nb	Glucose Transport, Vitamin & Cofactor Metabolism	NM_006516.2:2500
PLA2G4C	0.812	0.217	0.386	1.24	1.76	1.31	2.36	0.00164	0.0553	lm.nb	MAPK, Ras	NM_003706.2:2310
PDGFB	-0.622	0.167	-0.948	-0.295	0.65	0.518	0.815	0.00165	0.0555	loglinear	Cytokine & Chemokine Signaling, MAPK, PI3K	NM_033016.2:1480
POLB	0.411	0.11	0.195	0.627	1.33	1.14	1.54	0.00166	0.0556	lm.nb	DNA Damage - Repair	NM_002690.1:145
TFAM	0.202	0.0543	0.096	0.309	1.15	1.07	1.24	0.00167	0.0557	loglinear	Mitochondrial Respiration	NM_003201.1:85
NQO1	0.201	0.0542	0.095	0.308	1.15	1.07	1.24	0.00173	0.0574	loglinear	KEAP1NRF2 Pathway, Reactive Oxygen Response	NM_000903.2:790
SIN3A	-0.331	0.0893	-0.506	-0.156	0.795	0.704	0.898	0.00176	0.0584	lm.nb	Transcriptional Misregulation	NM_015477.1:1605
HOXA10	-0.825	0.223	-1.26	-0.388	0.565	0.417	0.764	0.00177	0.0584	lm.nb	Transcriptional Misregulation	NM_018951.3:1503
RANBP2	0.163	0.0441	0.0766	0.249	1.12	1.05	1.19	0.00179	0.059	loglinear	Cell Cycle, Cytokine & Chemokine Signaling, Glycolysis	NM_006267.4:5384
PBX1	-0.536	0.145	-0.82	-0.251	0.69	0.566	0.84	0.00181	0.0594	lm.nb	Transcriptional Misregulation	NM_002585.2:368
LDHA	-0.108	0.0293	-0.165	-0.0506	0.928	0.892	0.966	0.00182	0.0596	loglinear	Amino Acid Synthesis, Glycolysis, Mitochondrial Respiration, Myc	NM_001165414.1:1690
STAT1	-0.137	0.0372	-0.21	-0.0641	0.909	0.864	0.957	0.00185	0.0605	loglinear	Cytokine & Chemokine Signaling, Transcriptional Regulation	NM_007315.3:239
NUP62	-0.407	0.111	-0.624	-0.19	0.754	0.649	0.877	0.00187	0.0607	lm.nb	Cell Cycle, Cytokine & Chemokine Signaling, Glycolysis	NM_016553.3:457
KMT2C	0.388	0.106	0.181	0.596	1.31	1.13	1.51	0.00191	0.062	lm.nb	Driver Gene	NM_170606.2:12505
FUT8	-0.465	0.127	-0.714	-0.216	0.724	0.61	0.861	0.00192	0.062	lm.nb	Transcriptional Misregulation	NM_004480.4:2841
IL20RA	-1.03	0.281	-1.58	-0.479	0.489	0.334	0.717	0.00192	0.062	lm.nb	JAK-STAT	NM_014432.2:535
ERCC6.1	-0.348	0.095	-0.534	-0.162	0.786	0.691	0.894	0.00193	0.0622	lm.nb	DNA Damage - Repair	NM_000124.2:3235
ERCC6	-0.345	0.0943	-0.53	-0.16	0.787	0.693	0.895	0.00197	0.0631	loglinear	DNA Damage Repair, Reactive Oxygen Response	NM_001277058.1:200
KDM5C	0.267	0.0733	0.123	0.41	1.2	1.09	1.33	0.00204	0.0652	lm.nb	Driver Gene	NM_004187.2:1170
ITGA3	-0.37	0.102	-0.571	-0.17	0.774	0.673	0.889	0.0021	0.067	lm.nb	PI3K	NM_005501.2:1138
FZD3	-0.407	0.112	-0.628	-0.187	0.754	0.647	0.879	0.00211	0.0671	lm.nb	Wnt	NM_017412.2:435
KITLG	-0.456	0.126	-0.704	-0.209	0.729	0.614	0.865	0.00216	0.0685	lm.nb	PI3K, Ras	NM_003994.4:1155
AKT1	-0.255	0.0708	-0.394	-0.117	0.838	0.761	0.922	0.00217	0.0686	loglinear	AMPK, Autophagy, Cell Cycle, Cytokine & Chemokine Signaling, MAPK, mTOR, p53 Pathway, PI3K, Reactive Oxygen Response, TCR & Costimulatory Signaling, Vitamin & Cofactor Metabolism	NM_001014431.1:758
SLC2A14	0.539	0.15	0.246	0.832	1.45	1.19	1.78	0.00218	0.0686	lm.nb	Glucose Transport	NM_001286234.1:606
CDC25C	-0.5	0.139	-0.773	-0.227	0.707	0.585	0.855	0.00227	0.0711	lm.nb	Cell Cycle - Apoptosis	NM_001790.2:1055
CYP1A1	-0.951	0.265	-1.47	-0.432	0.517	0.361	0.741	0.00227	0.0711	lm.nb	TryptophanKynurenine Metabolism	NM_000499.3:695
PEBP1	-0.14	0.039	-0.216	-0.0631	0.908	0.861	0.957	0.00231	0.0722	loglinear	Reactive Oxygen Response	NM_002567.2:1335
NFKBIZ	0.31	0.0867	0.14	0.48	1.24	1.1	1.39	0.00233	0.0725	lm.nb	Transcriptional Misregulation	NM_001005474.1:2030
ACVR2A	-0.565	0.159	-0.877	-0.253	0.676	0.545	0.839	0.00245	0.0761	lm.nb	TGF-beta	NM_001616.3:1245
HSD17B8	-0.27	0.0763	-0.42	-0.121	0.829	0.747	0.92	0.00249	0.077	loglinear	Fatty Acid Synthesis	NM_014234.3:875
ITGA2	-0.329	0.093	-0.512	-0.147	0.796	0.701	0.903	0.00249	0.077	lm.nb	PI3K	NM_002203.2:475
TPR	-0.243	0.0688	-0.378	-0.108	0.845	0.769	0.928	0.00254	0.0783	loglinear	Cell Cycle, Cytokine & Chemokine Signaling, Glycolysis	NM_003292.2:6825
HADH	-0.23	0.0654	-0.358	-0.102	0.853	0.78	0.932	0.00265	0.0814	loglinear	Amino Acid Synthesis, Fatty Acid Oxidation, TryptophanKynurenine Metabolism	NM_001184705.2:645
INHBB	-0.437	0.124	-0.681	-0.193	0.739	0.624	0.875	0.00267	0.0818	lm.nb	TGF-beta	NM_002193.2:1969
TNFRSF10C	-0.56	0.16	-0.873	-0.248	0.678	0.546	0.842	0.00268	0.0819	lm.nb	Cell Cycle - Apoptosis	NM_003841.2:5
ATG2B	-0.229	0.0652	-0.357	-0.101	0.853	0.781	0.932	0.0027	0.0823	loglinear	Autophagy	NM_018036.5:1722
VPS28	-0.19	0.0544	-0.297	-0.0839	0.876	0.814	0.944	0.00273	0.0829	loglinear	Endocytosis	NM_016208.3:416
GAS1	-0.761	0.218	-1.19	-0.334	0.59	0.439	0.793	0.00278	0.0842	lm.nb	Hedgehog	NM_002048.2:1525
RRM2	-0.215	0.0615	-0.335	-0.094	0.862	0.793	0.937	0.00281	0.0849	loglinear	Cell Cycle, Nucleotide Synthesis	NM_001034.1:1615
CSF2	-0.457	0.131	-0.713	-0.2	0.729	0.61	0.871	0.00285	0.0857	lm.nb	JAK-STAT, Transcriptional Misregulation	NM_000758.2:475
PRIM1	-0.243	0.0704	-0.381	-0.105	0.845	0.768	0.93	0.00301	0.0903	loglinear	Cell Cycle, Nucleotide Synthesis	NM_000946.2:480
DERA	-0.249	0.0722	-0.391	-0.108	0.841	0.763	0.928	0.00303	0.0908	loglinear	Pentose Phosphate Pathway	NM_015954.2:960
SMARCB1	-0.245	0.0711	-0.384	-0.106	0.844	0.766	0.929	0.00309	0.0924	loglinear	Driver Gene	NM_003073.3:1060
PLCE1	-0.356	0.103	-0.559	-0.153	0.781	0.679	0.899	0.00311	0.0926	lm.nb	Ras	NM_001165979.1:392
CDK2	-0.229	0.0665	-0.359	-0.0985	0.853	0.78	0.934	0.00312	0.0926	loglinear	Cell Cycle - Apoptosis, PI3K	NM_001798.2:220
UQCR10	-0.223	0.0648	-0.35	-0.0957	0.857	0.785	0.936	0.00313	0.0929	loglinear	Mitochondrial Respiration	NM_001003684.1:40
RRAGC	0.434	0.127	0.185	0.682	1.35	1.14	1.6	0.00324	0.0957	lm.nb	Autophagy, mTOR, p53 Pathway	NM_022157.2:1199
HLA-C	0.237	0.0693	0.101	0.373	1.18	1.07	1.3	0.00325	0.0957	lm.nb	Antigen Presentation, Cytokine & Chemokine Signaling, Endocytosis	NM_002117.4:895
TLR2.1	-0.436	0.128	-0.687	-0.184	0.739	0.621	0.88	0.00344	0.101	lm.nb	PI3K	NM_003264.3:180
PSPH	-0.281	0.0828	-0.443	-0.119	0.823	0.735	0.921	0.00345	0.101	loglinear	Amino Acid Synthesis, Glutamine Metabolism	NM_004577.3:225
SPP1	0.459	0.136	0.193	0.725	1.37	1.14	1.65	0.00352	0.103	lm.nb	PI3K	NM_000582.2:760
NDUFB7	-0.148	0.044	-0.234	-0.0613	0.903	0.85	0.958	0.00377	0.11	loglinear	Mitochondrial Respiration	NM_004146.5:239
HNF4A	-0.882	0.263	-1.4	-0.366	0.543	0.379	0.776	0.00378	0.11	loglinear	AMPK, Transcriptional Regulation	NM_178850.1:1116
JAG1	0.41	0.123	0.17	0.651	1.33	1.13	1.57	0.00384	0.111	lm.nb	Notch	NM_000214.2:915
SLC16A13	-0.625	0.187	-0.992	-0.258	0.648	0.503	0.836	0.00391	0.113	lm.nb	Amino Acid Transporters	NM_201566.2:355
ITGB5	-0.224	0.067	-0.355	-0.0921	0.856	0.782	0.938	0.00393	0.113	loglinear	Antigen Presentation, PI3K	NM_002213.3:2560
TNF	-0.582	0.176	-0.927	-0.237	0.668	0.526	0.848	0.00415	0.119	lm.nb	Cytokine & Chemokine Signaling, MAPK, mTOR, NF-kB, TCR & Costimulatory Signaling	NM_000594.2:1010
PLCG1	-0.242	0.0732	-0.386	-0.0987	0.846	0.765	0.934	0.00415	0.119	loglinear	Cytokine & Chemokine Signaling, NF-kB, TCR & Costimulatory Signaling	NM_002660.2:2290
ZNF253	-0.267	0.0809	-0.426	-0.109	0.831	0.745	0.927	0.0042	0.12	loglinear	Transcriptional Regulation	NM_021047.2:1327
NDUFA3	-0.205	0.0622	-0.327	-0.0833	0.867	0.797	0.944	0.00424	0.121	loglinear	Mitochondrial Respiration	NM_004542.3:75
CAT	-0.243	0.0738	-0.388	-0.0986	0.845	0.764	0.934	0.00426	0.121	loglinear	Reactive Oxygen Response, TryptophanKynurenine Metabolism	NM_001752.2:1130
APH1B	-0.657	0.2	-1.05	-0.265	0.634	0.483	0.832	0.00438	0.124	lm.nb	Notch	NM_001145646.1:2930
CREB3L1	-0.473	0.144	-0.755	-0.19	0.721	0.593	0.877	0.00442	0.125	lm.nb	PI3K	NM_052854.1:195
ACSF3	0.682	0.206	0.278	1.09	1.6	1.21	2.12	0.00448	0.126	Wald	Amino Acid Synthesis, Fatty Acid Synthesis	NR_045667.2:2282
IL24	-0.622	0.19	-0.994	-0.249	0.65	0.502	0.841	0.00449	0.126	lm.nb	JAK-STAT	NM_181339.1:1016
PRKAR1B	-0.327	0.1	-0.524	-0.131	0.797	0.696	0.913	0.0045	0.126	lm.nb	Cell Cycle - Apoptosis	NM_001164759.1:1112
PML	-0.332	0.102	-0.531	-0.133	0.794	0.692	0.912	0.00453	0.127	lm.nb	Transcriptional Misregulation	NM_002675.3:281
MAP3K12	-0.633	0.194	-1.01	-0.253	0.645	0.496	0.839	0.00456	0.127	lm.nb	MAPK	NM_006301.2:800
L2HGDH	-0.262	0.0806	-0.42	-0.104	0.834	0.747	0.93	0.00466	0.13	loglinear	IDH12 Activity, Mitochondrial Respiration	NM_024884.2:1296
HEXA	0.171	0.0526	0.0679	0.274	1.13	1.05	1.21	0.00471	0.131	loglinear	Lysosomal Degradation	NM_000520.4:702
SOX9	-0.517	0.159	-0.828	-0.205	0.699	0.563	0.867	0.00471	0.131	lm.nb	Driver Gene	NM_000346.2:2135
ACAT2	-0.213	0.0657	-0.342	-0.0844	0.863	0.789	0.943	0.00476	0.132	loglinear	Amino Acid Synthesis, Fatty Acid Oxidation, TryptophanKynurenine Metabolism	NM_005891.2:910
HK2	0.238	0.0735	0.0943	0.382	1.18	1.07	1.3	0.00478	0.132	lm.nb	Glycolysis	NM_000189.4:6880
IL13RA2	0.73	0.227	0.285	1.18	1.66	1.22	2.26	0.00506	0.139	lm.nb	JAK-STAT	NM_000640.2:400
POLR2H	-0.351	0.109	-0.565	-0.137	0.784	0.676	0.909	0.00506	0.139	lm.nb	DNA Damage - Repair	NM_001278698.1:940
NF1	0.144	0.0448	0.0559	0.231	1.1	1.04	1.17	0.00514	0.141	loglinear	Driver Gene, MAPK, Ras	NM_000267.2:1035
IL12A	0.535	0.167	0.208	0.863	1.45	1.16	1.82	0.00515	0.141	loglinear	JAK-STAT	NM_000882.2:775
MAP3K5	-0.525	0.164	-0.845	-0.204	0.695	0.557	0.868	0.00516	0.141	lm.nb	MAPK	NM_005923.3:2415
PRKAG1	-0.15	0.0469	-0.242	-0.0583	0.901	0.845	0.96	0.00524	0.142	loglinear	AMPK, Autophagy, Mitochondrial Respiration, mTOR, p53 Pathway	NM_002733.3:825
FLNC	0.606	0.189	0.235	0.977	1.52	1.18	1.97	0.00527	0.143	lm.nb	MAPK	NM_001127487.1:7144
SHC4	-0.57	0.178	-0.92	-0.22	0.674	0.528	0.858	0.00531	0.144	lm.nb	Ras	NM_203349.2:1570
KYAT1	-0.354	0.111	-0.572	-0.136	0.782	0.673	0.91	0.00542	0.146	lm.nb	Amino Acid Synthesis, Glutamine Metabolism, TryptophanKynurenine Metabolism	NM_004059.4:1557
ACAP2	0.187	0.0587	0.072	0.302	1.14	1.05	1.23	0.00542	0.146	loglinear	Endocytosis	NM_012287.5:852
ALKBH2	-0.468	0.147	-0.757	-0.18	0.723	0.592	0.883	0.00549	0.147	lm.nb	DNA Damage - Repair	NM_001001655.2:907
MAP2K3	0.195	0.0614	0.0744	0.315	1.14	1.05	1.24	0.0056	0.15	loglinear	Cytokine & Chemokine Signaling, MAPK, TLR Signaling	NM_145109.1:370
GPX4	-0.151	0.0477	-0.244	-0.0573	0.901	0.844	0.961	0.00569	0.152	loglinear	Reactive Oxygen Response	NM_001039847.1:435
PDP1	-0.246	0.0778	-0.398	-0.0932	0.843	0.759	0.937	0.00575	0.153	loglinear	Mitochondrial Respiration	NM_001161778.1:950
CREB5	0.624	0.198	0.236	1.01	1.54	1.18	2.02	0.0058	0.154	lm.nb	PI3K	NM_182898.2:1885
SOD2	0.157	0.0499	0.0594	0.255	1.12	1.04	1.19	0.00584	0.155	loglinear	Cytokine & Chemokine Signaling, Mitochondrial Respiration	NM_000636.2:201
RAD51	-0.357	0.113	-0.579	-0.135	0.781	0.67	0.911	0.00584	0.155	lm.nb	Cell Cycle, DNA Damage Repair	NM_133487.2:566
NAT8L	-0.592	0.188	-0.96	-0.223	0.664	0.514	0.857	0.00587	0.155	lm.nb	Amino Acid Synthesis, Glutamine Metabolism	NM_178557.3:3021
SHMT1	-0.179	0.0569	-0.291	-0.0674	0.883	0.818	0.954	0.00592	0.156	loglinear	Amino Acid Synthesis, Vitamin & Cofactor Metabolism	NM_148918.1:1800
NRF1	-0.385	0.122	-0.625	-0.145	0.766	0.649	0.905	0.00597	0.157	loglinear	Mitochondrial Respiration	NM_001040110.1:2910
COX6A1	0.121	0.0384	0.0452	0.196	1.09	1.03	1.15	0.00604	0.158	loglinear	Mitochondrial Respiration, p53 Pathway	NM_004373.2:260
NADK	-0.17	0.0542	-0.276	-0.0634	0.889	0.826	0.957	0.00609	0.159	loglinear	Vitamin & Cofactor Metabolism	NM_001198993.1:1558
CACNA2D1	-0.422	0.135	-0.688	-0.157	0.746	0.621	0.897	0.00621	0.162	loglinear	MAPK	NM_000722.2:335
DUSP2	0.843	0.271	0.312	1.37	1.79	1.24	2.59	0.00631	0.164	lm.nb	MAPK	NM_004418.3:1235
PLD1	-0.719	0.231	-1.17	-0.266	0.607	0.444	0.832	0.00637	0.165	lm.nb	Ras	NM_002662.3:1265
IKBKB	-0.342	0.11	-0.557	-0.126	0.789	0.68	0.916	0.00644	0.167	lm.nb	Cell Cycle - Apoptosis, MAPK, PI3K, Ras	NM_001556.1:1995
GAPDH	0.0844	0.0272	0.0311	0.138	1.06	1.02	1.1	0.0065	0.168	loglinear	Glycolysis	NM_001256799.1:386
DUSP5	1.07	0.345	0.393	1.75	2.1	1.31	3.36	0.00651	0.168	lm.nb	MAPK	NM_004419.3:675
MYC	-0.568	0.184	-0.93	-0.207	0.674	0.525	0.866	0.00676	0.174	lm.nb	Cell Cycle, Cytokine & Chemokine Signaling, MAPK, Myc, PI3K, Transcriptional Regulation	NM_002467.3:1610
EFNA3	-0.416	0.135	-0.681	-0.151	0.75	0.624	0.9	0.00676	0.174	loglinear	PI3K, Ras	NM_004952.4:1672
TXN2	-0.141	0.0459	-0.231	-0.0511	0.907	0.852	0.965	0.00689	0.176	loglinear	Reactive Oxygen Response	NM_012473.3:192
AADAT	-0.277	0.0904	-0.455	-0.1	0.825	0.73	0.933	0.00694	0.177	loglinear	Amino Acid Synthesis, TryptophanKynurenine Metabolism	NM_016228.3:1510
HLA-A	0.186	0.0606	0.067	0.305	1.14	1.05	1.24	0.00702	0.179	loglinear	Antigen Presentation, Cytokine & Chemokine Signaling, Endocytosis	NM_002116.5:1000
LAMC1	-0.104	0.034	-0.171	-0.0374	0.93	0.888	0.974	0.00709	0.18	loglinear	PI3K	NM_002293.3:4915
FANCA	-0.119	0.0391	-0.195	-0.0423	0.921	0.873	0.971	0.00735	0.186	loglinear	DNA Damage Repair	NM_000135.2:798
TRAF6	0.21	0.0689	0.0745	0.345	1.16	1.05	1.27	0.00738	0.187	loglinear	Autophagy, Cytokine & Chemokine Signaling, Endocytosis, MAPK, NF-kB, TLR Signaling	NM_145803.2:745
INHBA	1.18	0.39	0.417	1.95	2.27	1.33	3.85	0.00757	0.191	lm.nb	TGF-beta	NM_002192.2:490
NF2	-0.202	0.0667	-0.333	-0.0711	0.869	0.794	0.952	0.00762	0.192	lm.nb	Driver Gene	NM_181828.2:455
ITGB6	-0.386	0.128	-0.636	-0.135	0.765	0.644	0.91	0.00771	0.194	lm.nb	PI3K	NM_001282353.1:4124
CDKN1C	0.896	0.297	0.314	1.48	1.86	1.24	2.79	0.00775	0.194	lm.nb	Cell Cycle - Apoptosis	NM_000076.2:1605
AMPD3	-0.31	0.103	-0.511	-0.109	0.807	0.702	0.927	0.00777	0.194	lm.nb	Nucleotide Salvage, Nucleotide Synthesis	NM_000480.2:3033
MET	-0.201	0.0668	-0.332	-0.0703	0.87	0.794	0.952	0.00784	0.196	lm.nb	Driver Gene, PI3K, Ras, Transcriptional Misregulation	NM_000245.2:405
MUTYH	-0.44	0.147	-0.728	-0.151	0.737	0.604	0.901	0.00835	0.208	lm.nb	DNA Damage - Repair	NM_012222.2:412
APOE	0.573	0.192	0.196	0.949	1.49	1.15	1.93	0.00839	0.208	lm.nb	Reactive Oxygen Response, Vitamin & Cofactor Metabolism	NM_000041.2:96
CBLC	-0.502	0.169	-0.834	-0.171	0.706	0.561	0.888	0.00859	0.213	lm.nb	JAK-STAT	NM_012116.3:652
BCOR	0.261	0.0883	0.0885	0.434	1.2	1.06	1.35	0.00873	0.216	loglinear	Driver Gene	NM_001123383.1:1630
ITCH	0.129	0.0436	0.0436	0.214	1.09	1.03	1.16	0.00878	0.217	loglinear	Antigen Presentation, Endocytosis	NM_001257138.1:438
CDK4	-0.239	0.081	-0.398	-0.0807	0.847	0.759	0.946	0.00886	0.218	lm.nb	Cell Cycle - Apoptosis, PI3K	NM_000075.2:1055
PHF6	0.258	0.0872	0.0868	0.429	1.2	1.06	1.35	0.00887	0.218	lm.nb	Driver Gene	NM_032335.3:85
LY96	0.658	0.222	0.224	1.09	1.58	1.17	2.13	0.00903	0.221	Wald	Antigen Presentation, NF-kB, TLR Signaling	NM_015364.2:360
MAPK12	-0.505	0.172	-0.842	-0.169	0.705	0.558	0.89	0.00909	0.222	lm.nb	MAPK	NM_002969.3:425
XPA	-0.284	0.097	-0.474	-0.0938	0.821	0.72	0.937	0.00942	0.23	lm.nb	DNA Damage - Repair	NM_000380.3:265
ATP5F1D	-0.194	0.0668	-0.325	-0.0634	0.874	0.798	0.957	0.00976	0.238	loglinear	Mitochondrial Respiration	NM_001687.4:184
BAD	-0.236	0.0813	-0.395	-0.0768	0.849	0.76	0.948	0.00986	0.239	lm.nb	Autophagy, PI3K	NM_004322.3:652
SREBF2	0.161	0.0553	0.0523	0.269	1.12	1.04	1.21	0.00986	0.239	loglinear	Transcriptional Regulation	NM_004599.2:665
PRKAB1	-0.346	0.12	-0.58	-0.111	0.787	0.669	0.926	0.0102	0.247	lm.nb	AMPK, Autophagy, Mitochondrial Respiration, mTOR, p53 Pathway	NM_006253.4:1550
ARID1B	-0.204	0.0709	-0.343	-0.0651	0.868	0.788	0.956	0.0104	0.252	loglinear	Epigenetic Regulation	NM_020732.3:6335
DNMT3A	-0.288	0.1	-0.484	-0.0912	0.819	0.715	0.939	0.0106	0.255	loglinear	Driver Gene	NM_022552.3:3835
RAC3	-0.273	0.0955	-0.46	-0.086	0.827	0.727	0.942	0.0108	0.261	lm.nb	MAPK, Ras, Wnt	NM_005052.2:702
PPP3CB	-0.222	0.0783	-0.376	-0.0689	0.857	0.771	0.953	0.0113	0.272	loglinear	Cell Cycle - Apoptosis, MAPK, Wnt	NM_001142354.1:1690
RB1	0.187	0.0661	0.058	0.317	1.14	1.04	1.25	0.0114	0.272	loglinear	Cell Cycle - Apoptosis, Driver Gene	NM_000321.1:2110
TFRC	-0.249	0.0879	-0.421	-0.0767	0.841	0.747	0.948	0.0115	0.275	lm.nb	Endocytosis, Myc	NM_003234.1:1220
IL6R	0.876	0.31	0.267	1.48	1.83	1.2	2.8	0.0118	0.281	lm.nb	JAK-STAT, PI3K	NM_000565.2:993
MDC1	-0.22	0.0782	-0.373	-0.0669	0.858	0.772	0.955	0.0119	0.283	lm.nb	DNA Damage - Repair	NM_014641.2:6719
VHL	-0.28	0.0998	-0.475	-0.0841	0.824	0.719	0.943	0.0122	0.29	lm.nb	Antigen Presentation, Hypoxia	NM_000551.2:1280
HIF1A	-0.137	0.0488	-0.233	-0.0411	0.91	0.851	0.972	0.0123	0.29	loglinear	Autophagy, Cytokine & Chemokine Signaling, Hypoxia, Transcriptional Regulation	NM_001530.2:1985
NFKB2	-0.222	0.0793	-0.377	-0.0665	0.857	0.77	0.955	0.0123	0.291	lm.nb	Cytokine & Chemokine Signaling, Epigenetic Regulation, MAPK, NF-kB, TLR Signaling, Transcriptional Regulation	NM_002502.2:825
RPS6KA5	0.273	0.0978	0.0816	0.465	1.21	1.06	1.38	0.0125	0.293	lm.nb	Chromatin Modification, MAPK	NM_004755.2:855
PIK3C2A	0.196	0.0703	0.0586	0.334	1.15	1.04	1.26	0.0125	0.293	loglinear	Endocytosis	NM_002645.1:3505
SLC16A7	-0.496	0.178	-0.844	-0.147	0.709	0.557	0.903	0.0127	0.297	loglinear	Amino Acid Transporters	NM_001270623.1:5460
PDGFC	-0.336	0.121	-0.573	-0.0995	0.792	0.672	0.933	0.0127	0.298	lm.nb	PI3K, Ras	NM_016205.1:10
MAP3K13	0.548	0.197	0.162	0.934	1.46	1.12	1.91	0.0128	0.299	lm.nb	MAPK	NM_004721.3:965
CCNE1	-0.234	0.0843	-0.399	-0.0686	0.85	0.758	0.954	0.013	0.303	loglinear	Cell Cycle - Apoptosis, PI3K	NM_001238.1:1635
IDO1	-0.757	0.271	-1.29	-0.225	0.592	0.409	0.855	0.0131	0.304	Wald	TryptophanKynurenine Metabolism	NM_002164.5:52
KAT6A	-0.151	0.0546	-0.258	-0.0441	0.9	0.836	0.97	0.0132	0.306	loglinear	Epigenetic Regulation	NM_001099412.1:550
SMAD2.1	-0.261	0.0946	-0.447	-0.0755	0.835	0.734	0.949	0.0135	0.312	lm.nb	Cell Cycle - Apoptosis, Driver Gene, TGF-beta	NM_001003652.1:4500
KRAS.1	-0.161	0.0585	-0.276	-0.0464	0.894	0.826	0.968	0.0136	0.314	loglinear	Driver Gene, MAPK, PI3K, Ras	NM_004985.3:1790
GPC4	-0.315	0.115	-0.54	-0.0904	0.804	0.688	0.939	0.0137	0.317	loglinear	Wnt	NM_001448.2:820
IL6	-0.464	0.169	-0.796	-0.133	0.725	0.576	0.912	0.0138	0.317	lm.nb	Cytokine & Chemokine Signaling, PI3K	NM_000600.3:364
ARF5	-0.14	0.051	-0.24	-0.0399	0.908	0.847	0.973	0.0139	0.319	loglinear	Endocytosis	NM_001662.2:36
LTA4H	-0.12	0.0442	-0.207	-0.0332	0.92	0.867	0.977	0.0148	0.339	loglinear	Amino Acid Synthesis	NM_001256643.1:1140
ZNF708	-0.359	0.133	-0.619	-0.0995	0.78	0.651	0.933	0.0148	0.339	loglinear	Transcriptional Regulation	NM_021269.2:488
HACD2	-0.0791	0.0292	-0.136	-0.0218	0.947	0.91	0.985	0.0149	0.34	loglinear	Fatty Acid Synthesis	NM_198402.2:510
SSX1	0.784	0.291	0.213	1.36	1.72	1.16	2.56	0.0154	0.351	loglinear	Transcriptional Misregulation	NM_005635.2:148
SUV39H2	-0.229	0.085	-0.395	-0.0618	0.854	0.76	0.958	0.0156	0.354	lm.nb	Chromatin Modification	NM_024670.3:2035
OGDH	-0.126	0.0471	-0.219	-0.0341	0.916	0.859	0.977	0.0157	0.355	loglinear	Amino Acid Synthesis, Mitochondrial Respiration, TryptophanKynurenine Metabolism	NM_001003941.2:196
ARNT2	-0.472	0.176	-0.816	-0.127	0.721	0.568	0.916	0.0157	0.355	lm.nb	Transcriptional Misregulation	NM_014862.3:5260
NDUFS8	-0.0947	0.0353	-0.164	-0.0254	0.936	0.893	0.983	0.0158	0.357	loglinear	Mitochondrial Respiration, Reactive Oxygen Response	NM_002496.3:190
FGF1	0.449	0.168	0.12	0.779	1.37	1.09	1.72	0.0161	0.363	loglinear	MAPK, PI3K	NM_033137.1:315
CTSD	0.177	0.0663	0.047	0.307	1.13	1.03	1.24	0.0162	0.364	lm.nb	Antigen Presentation, Autophagy, Lysosomal Degradation	NM_001909.3:1495
HHEX	-0.478	0.18	-0.83	-0.125	0.718	0.562	0.917	0.0166	0.372	lm.nb	Transcriptional Misregulation	NM_002729.4:1479
COL4A6	0.3	0.113	0.0784	0.521	1.23	1.06	1.43	0.0167	0.374	loglinear	PI3K	NM_001847.2:1070
IL20RB	0.435	0.164	0.114	0.757	1.35	1.08	1.69	0.0167	0.374	lm.nb	JAK-STAT	NM_144717.2:1575
TCF7L1	-0.285	0.108	-0.497	-0.0737	0.821	0.709	0.95	0.0171	0.38	loglinear	Wnt	NM_031283.1:2215
BRIP1	-0.203	0.0766	-0.353	-0.0524	0.869	0.783	0.964	0.0171	0.38	lm.nb	Cell Cycle, DNA Damage Repair	NM_032043.1:1130
APRT	-0.0913	0.0346	-0.159	-0.0236	0.939	0.896	0.984	0.0171	0.381	loglinear	Nucleotide Salvage, Nucleotide Synthesis	NM_000485.2:662
SIX1	-0.536	0.203	-0.935	-0.138	0.689	0.523	0.909	0.0172	0.381	lm.nb	Transcriptional Misregulation	NM_005982.3:25
POLD4	-0.244	0.0925	-0.425	-0.0628	0.844	0.745	0.957	0.0172	0.381	lm.nb	DNA Damage - Repair	NM_021173.2:470
ZNF254	0.3	0.114	0.077	0.522	1.23	1.05	1.44	0.0173	0.381	lm.nb	Transcriptional Regulation	NM_203282.3:1986
CD27	0.679	0.256	0.177	1.18	1.6	1.13	2.27	0.0175	0.385	Wald	Cytokine & Chemokine Signaling, TCR & Costimulatory Signaling	NM_001242.4:326
TTK	-0.192	0.0734	-0.336	-0.0484	0.875	0.792	0.967	0.0179	0.394	lm.nb	Cell Cycle - Apoptosis	NM_003318.3:1200
SLC16A1	0.0996	0.0381	0.0249	0.174	1.07	1.02	1.13	0.0181	0.398	loglinear	Mitochondrial Respiration	NM_003051.3:635
FANCI	-0.116	0.0444	-0.203	-0.029	0.923	0.869	0.98	0.0182	0.398	loglinear	DNA Damage Repair	NM_001113378.1:541
BMP4	-0.281	0.108	-0.493	-0.0695	0.823	0.71	0.953	0.0186	0.406	lm.nb	Hedgehog, TGF-beta	NM_001202.2:490
RICTOR	0.196	0.0751	0.0483	0.343	1.15	1.03	1.27	0.0186	0.406	lm.nb	mTOR	NM_152756.3:3097
NUPR1	0.944	0.364	0.231	1.66	1.92	1.17	3.15	0.0189	0.411	loglinear	Transcriptional Misregulation	NM_001042483.1:829
PTPRR	-0.498	0.193	-0.875	-0.12	0.708	0.545	0.92	0.0193	0.419	lm.nb	MAPK	NM_001207015.1:1652
HDAC11	-0.344	0.133	-0.605	-0.0831	0.788	0.657	0.944	0.0193	0.419	lm.nb	Chromatin Modification	NM_024827.3:2601
NDC1	-0.22	0.0852	-0.387	-0.0531	0.859	0.765	0.964	0.0193	0.419	loglinear	Cell Cycle, Cytokine & Chemokine Signaling, Glycolysis	NM_001168551.1:1845
PTTG2	-0.297	0.115	-0.522	-0.0711	0.814	0.696	0.952	0.0196	0.423	lm.nb	Cell Cycle - Apoptosis	NM_006607.2:5
CPA3	-0.805	0.311	-1.41	-0.195	0.573	0.375	0.873	0.0198	0.427	Wald		NM_001870.2:220
RFC4	-0.288	0.112	-0.508	-0.0682	0.819	0.703	0.954	0.02	0.428	lm.nb	DNA Damage - Repair	NM_181573.2:1035
NFKB1	-0.198	0.077	-0.348	-0.0468	0.872	0.785	0.968	0.02	0.428	lm.nb	Cytokine & Chemokine Signaling, Epigenetic Regulation, MAPK, NF-kB, PI3K, TCR & Costimulatory Signaling, TLR Signaling, Transcriptional Regulation	NM_003998.2:1675
ADH6	0.49	0.191	0.116	0.864	1.4	1.08	1.82	0.02	0.428	loglinear	Amino Acid Synthesis, Fatty Acid Oxidation, Glycolysis	NM_000672.3:35
LIF	-0.295	0.115	-0.52	-0.0697	0.815	0.697	0.953	0.02	0.428	lm.nb	JAK-STAT	NM_002309.3:1240
NDUFA12	-0.113	0.0442	-0.2	-0.0267	0.924	0.871	0.982	0.0201	0.429	loglinear	Mitochondrial Respiration, Reactive Oxygen Response	NM_018838.3:315
COX5B	-0.104	0.0404	-0.183	-0.0244	0.931	0.881	0.983	0.0201	0.429	loglinear	Mitochondrial Respiration, p53 Pathway	NM_001862.2:240
PRLR	-0.575	0.225	-1.02	-0.134	0.671	0.495	0.911	0.0204	0.434	loglinear	JAK-STAT, PI3K	NM_001204318.1:563
UQCR11	-0.252	0.0986	-0.445	-0.0583	0.84	0.735	0.96	0.0206	0.437	loglinear	Mitochondrial Respiration	NM_006830.2:360
LAMB3	0.443	0.174	0.102	0.783	1.36	1.07	1.72	0.0207	0.437	lm.nb	PI3K	NM_000228.2:695
RAD52	-0.292	0.114	-0.516	-0.0675	0.817	0.699	0.954	0.0207	0.437	lm.nb	DNA Damage - Repair	NM_134424.2:297
ACOX1	-0.138	0.0542	-0.244	-0.0318	0.909	0.844	0.978	0.0208	0.437	loglinear	Fatty Acid Oxidation	NM_004035.5:2950
PRKACA	-0.164	0.0642	-0.29	-0.0377	0.893	0.818	0.974	0.0208	0.437	loglinear	Cell Cycle - Apoptosis, Hedgehog, MAPK, Ras, Wnt	NM_002730.3:400
GLYAT	-0.695	0.271	-1.23	-0.164	0.618	0.427	0.893	0.0208	0.437	Wald	Amino Acid Synthesis	NM_005838.3:252
SERINC5	0.114	0.0446	0.0262	0.201	1.08	1.02	1.15	0.0208	0.437	loglinear	Glutamine Metabolism	NM_001174071.2:526
D2HGDH	-0.363	0.143	-0.643	-0.0831	0.778	0.64	0.944	0.0211	0.441	lm.nb	IDH12 Activity, Mitochondrial Respiration	NM_001287249.1:550
MAP3K8	-0.37	0.145	-0.655	-0.0845	0.774	0.635	0.943	0.0211	0.441	loglinear	MAPK	NM_005204.2:2050
PTCH1	-0.454	0.179	-0.805	-0.103	0.73	0.572	0.931	0.0214	0.447	lm.nb	Driver Gene, Hedgehog	NM_000264.3:5420
CAB39	0.178	0.0704	0.0401	0.316	1.13	1.03	1.24	0.0216	0.45	loglinear	AMPK, mTOR	NM_001130849.1:1238
HDAC5	0.296	0.117	0.0665	0.525	1.23	1.05	1.44	0.0217	0.45	lm.nb	Chromatin Modification	NM_005474.4:3160
CD274	-0.368	0.146	-0.654	-0.0815	0.775	0.636	0.945	0.0221	0.458	lm.nb	TCR & Costimulatory Signaling	NM_014143.3:1243
RAD50	-0.237	0.0943	-0.421	-0.0519	0.849	0.747	0.965	0.0225	0.465	lm.nb	DNA Damage - Repair	NM_005732.2:5397
NDUFB11	-0.0795	0.0318	-0.142	-0.0171	0.946	0.906	0.988	0.023	0.476	loglinear	Mitochondrial Respiration	NM_001135998.1:255
PRPS1	-0.0884	0.0355	-0.158	-0.0189	0.941	0.896	0.987	0.0232	0.479	loglinear	Nucleotide Synthesis, Pentose Phosphate Pathway	NM_002764.3:1081
NFKBIA	-0.442	0.177	-0.79	-0.0942	0.736	0.578	0.937	0.0234	0.482	lm.nb	Cell Cycle - Apoptosis	NM_020529.1:945
HSP90B1	0.382	0.154	0.0803	0.683	1.3	1.06	1.61	0.0238	0.489	lm.nb	PI3K	NM_003299.1:160
NDUFB2	-0.0836	0.0338	-0.15	-0.0172	0.944	0.901	0.988	0.0244	0.501	loglinear	Mitochondrial Respiration	NM_004546.2:230
CHUK	0.209	0.0848	0.0428	0.375	1.16	1.03	1.3	0.0247	0.505	lm.nb	Cell Cycle - Apoptosis, MAPK, PI3K, Ras	NM_001278.3:860
MCM5	-0.213	0.0866	-0.383	-0.0433	0.863	0.767	0.97	0.0249	0.508	lm.nb	Cell Cycle - Apoptosis	NM_006739.3:1580
LIFR	0.187	0.0761	0.0378	0.336	1.14	1.03	1.26	0.0251	0.512	lm.nb	JAK-STAT	NM_002310.3:2995
MAP3K14	-0.337	0.138	-0.608	-0.067	0.792	0.656	0.955	0.0256	0.521	lm.nb	Cell Cycle - Apoptosis, MAPK	NM_003954.1:620
CD180	-0.692	0.284	-1.25	-0.136	0.619	0.421	0.91	0.026	0.528	lm.nb	TLR Signaling	NM_005582.2:1036
SIRT4	-0.68	0.279	-1.23	-0.133	0.624	0.427	0.912	0.0261	0.528	lm.nb	Chromatin Modification	NM_012240.1:915
GPS1	-0.103	0.0422	-0.185	-0.02	0.931	0.879	0.986	0.0263	0.532	loglinear	DNA Damage Repair, Endocytosis	NM_004127.4:605
IRAK3	-0.677	0.281	-1.23	-0.127	0.625	0.427	0.916	0.0274	0.553	lm.nb	Cell Cycle - Apoptosis	NM_007199.1:1735
HK1	0.0911	0.0382	0.0162	0.166	1.07	1.01	1.12	0.029	0.586	loglinear	Glycolysis	NM_000188.2:3355
DLL3	-0.526	0.221	-0.958	-0.0933	0.695	0.515	0.937	0.0291	0.586	lm.nb	Notch	NM_203486.2:1842
KMT2E	0.128	0.0538	0.0223	0.233	1.09	1.02	1.18	0.0296	0.594	loglinear	Amino Acid Synthesis, Epigenetic Regulation, Transcriptional Regulation	NM_018682.3:1541
MCM4	-0.132	0.0556	-0.241	-0.0231	0.912	0.846	0.984	0.0296	0.594	loglinear	Cell Cycle - Apoptosis	NM_182746.1:1200
IDNK	-0.471	0.199	-0.861	-0.0816	0.721	0.55	0.945	0.0299	0.598	loglinear	Pentose Phosphate Pathway	NM_001001551.3:272
ACAA2	0.0884	0.0374	0.0152	0.162	1.06	1.01	1.12	0.03	0.6	loglinear	Amino Acid Synthesis, Fatty Acid Oxidation	NM_006111.2:450
THBS1	-0.372	0.157	-0.681	-0.064	0.773	0.624	0.957	0.0301	0.6	lm.nb	Myc, PI3K	NM_003246.2:3465
CD8B	-0.503	0.212	-0.918	-0.0879	0.706	0.529	0.941	0.0304	0.605	Wald	TCR & Costimulatory Signaling	NM_172099.2:439
DUSP6	-0.394	0.168	-0.723	-0.0648	0.761	0.606	0.956	0.0314	0.623	lm.nb	MAPK, Transcriptional Misregulation	NM_001946.2:1535
CDC25A	-0.23	0.0985	-0.423	-0.0369	0.853	0.746	0.975	0.0321	0.637	lm.nb	Cell Cycle - Apoptosis	NM_001789.2:690
LAMA3	-0.331	0.142	-0.609	-0.0526	0.795	0.656	0.964	0.0323	0.64	lm.nb	PI3K	NM_000227.3:4260
CCR7	0.823	0.351	0.135	1.51	1.77	1.1	2.85	0.0324	0.64	Wald	Transcriptional Misregulation	NM_001838.2:1610
RPIA	-0.166	0.0711	-0.305	-0.0263	0.892	0.809	0.982	0.0324	0.64	loglinear	Pentose Phosphate Pathway	NM_144563.2:1588
KLF4	0.413	0.178	0.0653	0.762	1.33	1.05	1.7	0.0326	0.641	lm.nb	Driver Gene	NM_004235.4:1980
UCK1	-0.19	0.082	-0.351	-0.0294	0.876	0.784	0.98	0.0331	0.651	loglinear	Nucleotide Salvage, Nucleotide Synthesis	NM_031432.3:232
FGF18	0.411	0.177	0.0635	0.759	1.33	1.04	1.69	0.0332	0.651	loglinear	MAPK, PI3K, Ras	NM_003862.1:850
LAMA4	-0.371	0.16	-0.685	-0.0568	0.773	0.622	0.961	0.0334	0.655	lm.nb	PI3K	NM_001105209.1:287
PRDM1	0.558	0.241	0.0853	1.03	1.47	1.06	2.04	0.0335	0.655	lm.nb	Driver Gene	NM_182907.1:310
RBX1	-0.147	0.064	-0.273	-0.0221	0.903	0.828	0.985	0.034	0.664	loglinear	Cell Cycle - Apoptosis, TGF-beta, Wnt	NM_014248.2:162
PLCB4	0.32	0.14	0.0467	0.594	1.25	1.03	1.51	0.0348	0.677	lm.nb	Wnt	NM_000933.3:215
FTCD	0.535	0.232	0.08	0.99	1.45	1.06	1.99	0.0349	0.68	Wald	Amino Acid Synthesis	NM_006657.2:1173
PFKL	-0.118	0.0518	-0.22	-0.0165	0.921	0.859	0.989	0.036	0.698	loglinear	AMPK, Glycolysis, Pentose Phosphate Pathway	NM_001002021.1:2410
NDUFA2	-0.17	0.0748	-0.316	-0.0233	0.889	0.803	0.984	0.0364	0.706	loglinear	Mitochondrial Respiration	NM_001185012.1:116
IDH2	-0.161	0.071	-0.3	-0.0217	0.894	0.812	0.985	0.0369	0.713	loglinear	IDH12 Activity, Mitochondrial Respiration	NM_002168.2:944
CDKN2A	0.432	0.191	0.0578	0.806	1.35	1.04	1.75	0.037	0.715	loglinear	Cell Cycle - Apoptosis, Driver Gene	NM_000077.3:975
NCOR1	-0.123	0.0544	-0.229	-0.0163	0.918	0.853	0.989	0.0373	0.719	loglinear	Epigenetic Regulation, Mitochondrial Respiration	NM_006311.3:1390
EPOR	-0.355	0.158	-0.665	-0.0462	0.782	0.631	0.968	0.0377	0.725	lm.nb	JAK-STAT, PI3K	NM_000121.2:1295
FGFR3	-0.448	0.199	-0.838	-0.0583	0.733	0.56	0.96	0.0378	0.725	lm.nb	Driver Gene, MAPK, PI3K, Ras	NM_022965.2:3170
RBKS	-0.25	0.111	-0.468	-0.0324	0.841	0.723	0.978	0.0379	0.727	loglinear	Pentose Phosphate Pathway	NM_022128.2:914
BMP6	0.379	0.168	0.0486	0.709	1.3	1.03	1.63	0.0381	0.729	lm.nb	TGF-beta	NM_001718.2:1045
B2M	0.0992	0.0441	0.0127	0.186	1.07	1.01	1.14	0.0381	0.729	loglinear	Driver Gene	NM_004048.2:25
ADORA2A	-0.381	0.17	-0.713	-0.0481	0.768	0.61	0.967	0.0385	0.734	lm.nb	TCR & Costimulatory Signaling	NM_000675.3:1095
IRAK2	-0.271	0.121	-0.508	-0.0342	0.829	0.703	0.977	0.0385	0.734	lm.nb	Cell Cycle - Apoptosis	NM_001570.3:1285
PNP	0.221	0.0987	0.0274	0.414	1.17	1.02	1.33	0.0389	0.74	lm.nb	Nucleotide Salvage, Nucleotide Synthesis	NM_000270.2:1150
COX6B1	-0.0685	0.0306	-0.128	-0.00842	0.954	0.915	0.994	0.0391	0.743	loglinear	Mitochondrial Respiration, p53 Pathway	NM_001863.4:264
PPARG	-0.111	0.0498	-0.209	-0.0135	0.926	0.865	0.991	0.0394	0.745	loglinear	AMPK, Transcriptional Regulation	NM_005037.5:345
CACNB3	-0.358	0.16	-0.672	-0.0434	0.781	0.628	0.97	0.0394	0.745	lm.nb	MAPK	NM_000725.2:1115
ENO3	-0.419	0.188	-0.787	-0.0509	0.748	0.579	0.965	0.0395	0.745	lm.nb	Glycolysis	NM_001976.4:1368
MAP3K1	-0.445	0.2	-0.837	-0.0527	0.735	0.56	0.964	0.04	0.754	lm.nb	Driver Gene, MAPK	NM_005921.1:2525
SFRP2	0.713	0.32	0.0854	1.34	1.64	1.06	2.53	0.0407	0.765	Wald	Wnt	NM_003013.2:840
RASGRF1	-0.346	0.156	-0.652	-0.0398	0.787	0.637	0.973	0.0407	0.765	lm.nb	MAPK, Ras	NM_153815.2:2443
MYCL	-0.368	0.166	-0.694	-0.0413	0.775	0.618	0.972	0.0413	0.774	loglinear	Transcriptional Regulation	NM_001033081.2:568
CLCF1	0.363	0.165	0.0399	0.687	1.29	1.03	1.61	0.0418	0.782	lm.nb	JAK-STAT	NM_013246.2:1296
ACY1	-0.231	0.105	-0.437	-0.0252	0.852	0.739	0.983	0.042	0.784	loglinear	Arginine Metabolism	NM_000666.2:109
YWHAZ	0.086	0.0392	0.00915	0.163	1.06	1.01	1.12	0.0425	0.792	loglinear	Cell Cycle, Cytokine & Chemokine Signaling, p53 Pathway, PI3K	NM_003406.2:2345
NME2	-0.0689	0.0315	-0.131	-0.00708	0.953	0.913	0.995	0.0432	0.805	loglinear	Myc, Nucleotide Synthesis	NM_001018137.2:669
WNT10B	-0.418	0.191	-0.793	-0.0427	0.748	0.577	0.971	0.0433	0.806	lm.nb	Hedgehog, Wnt	NM_003394.2:2070
UQCRQ	-0.0994	0.0457	-0.189	-0.00988	0.933	0.877	0.993	0.0439	0.815	loglinear	Mitochondrial Respiration	NM_014402.4:172
PLA2G3	-0.487	0.224	-0.926	-0.0472	0.714	0.526	0.968	0.0444	0.823	lm.nb	Ras	NM_015715.3:2415
PLA2G4A	-0.374	0.173	-0.713	-0.0347	0.772	0.61	0.976	0.0453	0.838	lm.nb	MAPK, Ras	NM_024420.2:1763
LTB	-0.7	0.324	-1.33	-0.0646	0.616	0.397	0.956	0.0454	0.838	loglinear	Cytokine & Chemokine Signaling, NF-kB	NM_002341.1:330
TSC1	0.184	0.0852	0.0168	0.351	1.14	1.01	1.28	0.0456	0.84	lm.nb	Driver Gene, PI3K	NM_000368.3:100
ITGA6	-0.146	0.068	-0.28	-0.0132	0.904	0.824	0.991	0.0459	0.844	loglinear	PI3K	NM_000210.1:3065
RASAL1	0.55	0.256	0.0478	1.05	1.46	1.03	2.07	0.0466	0.855	lm.nb	Ras	NM_004658.1:2900
SPOP	-0.252	0.117	-0.482	-0.0218	0.84	0.716	0.985	0.0466	0.855	loglinear	Driver Gene	NM_001007226.1:2726
FOXL2	-0.41	0.191	-0.784	-0.0351	0.753	0.581	0.976	0.0468	0.857	loglinear	Driver Gene	NM_023067.2:1290
PDPK1	0.162	0.076	0.0135	0.311	1.12	1.01	1.24	0.0474	0.866	lm.nb	AMPK, Autophagy, mTOR, PI3K, TCR & Costimulatory Signaling	NM_002613.3:5935
HOXA9	-0.311	0.145	-0.596	-0.0256	0.806	0.662	0.982	0.0475	0.867	lm.nb	Transcriptional Misregulation	NM_152739.3:1015
FANCC	-0.242	0.114	-0.464	-0.0192	0.846	0.725	0.987	0.0481	0.877	lm.nb	DNA Damage - Repair	NM_000136.2:310
AKT1.1	-0.181	0.0852	-0.348	-0.0143	0.882	0.786	0.99	0.0483	0.879	lm.nb	Cell Cycle - Apoptosis, Driver Gene, JAK-STAT, MAPK, PI3K, Ras	NM_005163.2:1772
SOD3	0.411	0.193	0.0318	0.79	1.33	1.02	1.73	0.0486	0.882	loglinear	Reactive Oxygen Response	NM_003102.2:139
MCM7	0.132	0.0624	0.0102	0.255	1.1	1.01	1.19	0.0487	0.883	lm.nb	Cell Cycle - Apoptosis	NM_182776.1:1325
SLC6A19	0.428	0.202	0.0328	0.824	1.35	1.02	1.77	0.0488	0.883	loglinear	Amino Acid Transporters	NM_001003841.2:1515
TYMP	-0.23	0.108	-0.443	-0.0174	0.853	0.736	0.988	0.049	0.885	lm.nb	Nucleotide Salvage, Nucleotide Synthesis	NM_001953.3:719
SNF8	-0.0981	0.0467	-0.19	-0.00662	0.934	0.877	0.995	0.0508	0.916	loglinear	Endocytosis	NM_001317192.1:234
GLI3	-0.428	0.206	-0.832	-0.0252	0.743	0.562	0.983	0.0527	0.949	lm.nb	Hedgehog	NM_000168.5:4769
TRAF7	-0.239	0.115	-0.464	-0.0138	0.847	0.725	0.99	0.0529	0.951	lm.nb	Driver Gene	NM_032271.2:1105
OAT	-0.145	0.0697	-0.282	-0.00837	0.904	0.823	0.994	0.053	0.951	loglinear	Amino Acid Synthesis, Glutamine Metabolism	NM_000274.3:775
LEF1	-0.404	0.195	-0.785	-0.0229	0.756	0.58	0.984	0.0532	0.954	lm.nb	Wnt	NM_016269.3:1165
ATF7IP	-0.184	0.0889	-0.358	-0.0099	0.88	0.78	0.993	0.0539	0.964	lm.nb	Epigenetic Regulation	NM_018179.3:2505
HDAC2	0.205	0.099	0.0109	0.399	1.15	1.01	1.32	0.054	0.965	lm.nb	Cell Cycle - Apoptosis, Chromatin Modification, Notch, Transcriptional Misregulation	NM_001527.1:930
NGF	-0.674	0.327	-1.31	-0.0337	0.627	0.402	0.977	0.0547	0.976	loglinear	Cell Cycle - Apoptosis, MAPK, PI3K, Ras	NM_002506.2:100
LTA	-0.481	0.232	-0.935	-0.0258	0.717	0.523	0.982	0.0549	0.977	Wald	Cytokine & Chemokine Signaling, NF-kB	NM_000595.2:885
COX5A	-0.054	0.0263	-0.106	-0.00238	0.963	0.929	0.998	0.0561	0.997	loglinear	Mitochondrial Respiration, p53 Pathway	NM_004255.3:315
TH	-0.325	0.158	-0.635	-0.0141	0.798	0.644	0.99	0.0562	0.998	loglinear	Amino Acid Synthesis	NM_000360.3:1306
STMN1	-0.137	0.0676	-0.27	-0.00439	0.909	0.83	0.997	0.0589	1	lm.nb	MAPK	NM_203401.1:478
STAM2	0.12	0.0591	0.00377	0.235	1.09	1	1.18	0.059	1	loglinear	Cytokine & Chemokine Signaling, Endocytosis	NM_005843.4:1455
ERCC2	-0.226	0.112	-0.445	-0.00687	0.855	0.735	0.995	0.0593	1	lm.nb	DNA Damage - Repair	NM_000400.2:240
FZD8	0.58	0.288	0.015	1.14	1.49	1.01	2.21	0.0603	1	lm.nb	Wnt	NM_031866.1:890
PTGS1	-0.2	0.1	-0.397	-0.00356	0.87	0.76	0.998	0.0623	1	lm.nb	Reactive Oxygen Response	NM_000962.2:700
STAT3	0.194	0.0975	0.0032	0.386	1.14	1	1.31	0.0626	1	lm.nb	Cytokine & Chemokine Signaling, Transcriptional Regulation	NM_003150.3:2060
SMAD9	0.411	0.206	0.00661	0.815	1.33	1	1.76	0.0627	1	lm.nb	TGF-beta	NM_005905.2:1595
NUP205	-0.0549	0.0276	-0.109	-0.00072	0.963	0.927	1	0.0634	1	loglinear	Cell Cycle, Cytokine & Chemokine Signaling, Glycolysis	NM_015135.1:5075
WNT2B	0.468	0.237	0.00254	0.933	1.38	1	1.91	0.0653	1	loglinear	Hedgehog, Wnt	NM_024494.1:1530
ZNF93	0.397	0.203	0.000297	0.795	1.32	1	1.73	0.0664	1	lm.nb	Transcriptional Regulation	NM_031218.3:2314
NOTCH2	-0.292	0.15	-0.586	0.0016	0.817	0.666	1	0.0679	1	lm.nb	Driver Gene, Notch	NM_024408.3:2842
FBXW7	0.34	0.175	-0.00205	0.683	1.27	0.999	1.61	0.0681	1	lm.nb	Driver Gene	NM_018315.4:1480
EZH2.1	0.223	0.115	-0.00159	0.448	1.17	0.999	1.36	0.0684	1	lm.nb	Driver Gene	NM_004456.3:190
H3F3A	0.1	0.0516	-0.00118	0.201	1.07	0.999	1.15	0.0695	1	loglinear	Driver Gene, Transcriptional Misregulation	NM_002107.3:190
TNFRSF10A	0.234	0.121	-0.00328	0.471	1.18	0.998	1.39	0.0701	1	lm.nb	Cell Cycle - Apoptosis	NM_003844.2:950
NDUFB4	-0.079	0.041	-0.159	0.00143	0.947	0.895	1	0.0711	1	loglinear	Mitochondrial Respiration, Reactive Oxygen Response	NM_004547.4:254
CNTFR	-0.452	0.235	-0.914	0.00915	0.731	0.531	1.01	0.0716	1	loglinear	JAK-STAT	NM_147164.1:784
PCLAF	-0.251	0.131	-0.508	0.00556	0.84	0.703	1	0.0721	1	loglinear	DNA Damage Repair	NM_014736.5:1025
CHEK1	-0.132	0.0694	-0.268	0.0039	0.913	0.83	1	0.074	1	lm.nb	Cell Cycle - Apoptosis	NM_001114121.1:2225
CALML5	0.392	0.206	-0.0121	0.796	1.31	0.992	1.74	0.0754	1	Wald	Ras	NM_017422.4:136
SLC7A9	0.413	0.217	-0.0131	0.839	1.33	0.991	1.79	0.0756	1	Wald	Amino Acid Transporters	NM_014270.4:530
MTOR.1	-0.217	0.115	-0.442	0.00804	0.86	0.736	1.01	0.0759	1	lm.nb	PI3K	NM_004958.2:5095
NAALAD2	-0.263	0.14	-0.537	0.0104	0.833	0.689	1.01	0.0765	1	loglinear	Glutamine Metabolism	NM_005467.3:830
ECHS1	-0.0794	0.0421	-0.162	0.00316	0.946	0.894	1	0.0766	1	loglinear	Amino Acid Synthesis, Fatty Acid Oxidation, TryptophanKynurenine Metabolism	NM_004092.3:125
PKLR	0.427	0.227	-0.0171	0.871	1.34	0.988	1.83	0.0767	1	lm.nb	Glycolysis, Nucleotide Synthesis	NM_181871.3:206
PLCG2	0.215	0.114	-0.00873	0.438	1.16	0.994	1.35	0.0769	1	loglinear	Ras	NM_002661.2:525
ZBTB16	0.689	0.366	-0.0288	1.41	1.61	0.98	2.65	0.0782	1	Wald	Transcriptional Misregulation	NM_006006.4:1585
TFDP1	-0.205	0.11	-0.421	0.01	0.867	0.747	1.01	0.079	1	lm.nb	Cell Cycle - Apoptosis, TGF-beta	NM_007111.4:1826
ITGB4	-0.197	0.106	-0.405	0.0104	0.872	0.755	1.01	0.08	1	lm.nb	PI3K	NM_001005731.1:4151
KRAS	-0.118	0.0638	-0.243	0.00672	0.921	0.845	1	0.0811	1	loglinear	Autophagy, Cytokine & Chemokine Signaling, MAPK, mTOR, PI3K, TCR & Costimulatory Signaling	NM_033360.2:267
CTSA	-0.0807	0.0436	-0.166	0.00476	0.946	0.891	1	0.0816	1	loglinear	Antigen Presentation, Lysosomal Degradation	NM_001127695.1:1540
CACNG3	0.414	0.224	-0.0242	0.853	1.33	0.983	1.81	0.0826	1	Wald	MAPK	NM_006539.2:1780
ZNF682	0.363	0.197	-0.0226	0.749	1.29	0.984	1.68	0.0836	1	Wald	Transcriptional Regulation	NM_001077349.1:1465
ACMSD	0.421	0.23	-0.0286	0.871	1.34	0.98	1.83	0.0851	1	Wald	TryptophanKynurenine Metabolism	NM_138326.2:468
HDAC10	-0.146	0.0801	-0.303	0.0107	0.904	0.81	1.01	0.0854	1	loglinear	Chromatin Modification	NM_032019.5:932
IDH1	0.129	0.0706	-0.00947	0.267	1.09	0.993	1.2	0.0855	1	lm.nb	IDH12 Activity, Reactive Oxygen Response, Vitamin & Cofactor Metabolism	NM_005896.3:418
IFNA17	0.461	0.252	-0.0335	0.955	1.38	0.977	1.94	0.0864	1	Wald	JAK-STAT, PI3K	NM_021268.2:291
CHEK2	-0.176	0.0973	-0.367	0.0142	0.885	0.775	1.01	0.0873	1	loglinear	Cell Cycle - Apoptosis	NM_007194.3:140
STAT3.1	0.214	0.118	-0.0175	0.446	1.16	0.988	1.36	0.0877	1	lm.nb	JAK-STAT	NM_139276.2:4535
RPS6KB1	0.118	0.0649	-0.00966	0.245	1.08	0.993	1.19	0.0878	1	loglinear	AMPK, Autophagy, mTOR, PI3K	NM_003161.2:310
GLUD1	0.0669	0.0371	-0.00576	0.14	1.05	0.996	1.1	0.0889	1	loglinear	Amino Acid Synthesis, Arginine Metabolism, Glutamine Metabolism, Mitochondrial Respiration	NM_005271.2:2680
SLC6A12	0.427	0.236	-0.0351	0.89	1.34	0.976	1.85	0.0889	1	Wald	Amino Acid Transporters	NM_003044.3:969
CREB3L4	-0.225	0.125	-0.47	0.0198	0.856	0.722	1.01	0.0894	1	loglinear	PI3K	NM_130898.2:1505
TIAM1	-0.252	0.14	-0.526	0.0226	0.84	0.694	1.02	0.0899	1	lm.nb	Ras	NM_003253.2:5620
TCL1A	0.441	0.246	-0.0402	0.923	1.36	0.973	1.9	0.0914	1	Wald	PI3K	NR_049726.1:543
PEMT	-0.0915	0.0513	-0.192	0.00905	0.939	0.875	1.01	0.0924	1	loglinear	Mitochondrial Respiration	NM_148173.1:385
ALOX5	-0.235	0.132	-0.494	0.0245	0.85	0.71	1.02	0.0938	1	lm.nb	Cytokine & Chemokine Signaling	NM_000698.2:735
LEPR	-0.177	0.0997	-0.372	0.0187	0.885	0.773	1.01	0.0943	1	loglinear	AMPK, Cytokine & Chemokine Signaling	NM_001003679.1:2000
TBL1XR1	-0.176	0.1	-0.372	0.0198	0.885	0.773	1.01	0.0961	1	lm.nb	Wnt	NM_024665.4:915
AOC3	0.492	0.278	-0.0538	1.04	1.41	0.963	2.05	0.0963	1	Wald	Amino Acid Synthesis	NM_001277731.1:2582
HEXB	0.0469	0.0267	-0.00539	0.0993	1.03	0.996	1.07	0.0967	1	loglinear	Lysosomal Degradation	NM_000521.3:950
AKT2	-0.048	0.0274	-0.102	0.00564	0.967	0.932	1	0.0974	1	loglinear	AMPK, Autophagy, Cell Cycle, Cytokine & Chemokine Signaling, MAPK, mTOR, p53 Pathway, PI3K, TCR & Costimulatory Signaling	NM_001626.4:699
ID2	0.447	0.255	-0.053	0.947	1.36	0.964	1.93	0.0977	1	lm.nb	TGF-beta, Transcriptional Misregulation	NM_002166.4:505
SLC16A2	-0.139	0.0797	-0.295	0.0171	0.908	0.815	1.01	0.099	1	loglinear	Amino Acid Transporters	NM_006517.3:2465
SCD	0.169	0.0967	-0.0209	0.358	1.12	0.986	1.28	0.0991	1	lm.nb	AMPK, Fatty Acid Synthesis	NM_005063.4:2025
FANCD2	-0.0537	0.0308	-0.114	0.0067	0.963	0.924	1	0.0994	1	loglinear	DNA Damage Repair	NM_033084.3:260
WNT3	0.16	0.092	-0.0206	0.34	1.12	0.986	1.27	0.101	1	lm.nb	Hedgehog, Wnt	NM_030753.3:1335
HPRT1	0.0499	0.0288	-0.00649	0.106	1.04	0.996	1.08	0.101	1	loglinear	Nucleotide Salvage, Nucleotide Synthesis	NM_000194.1:240
CDK6	-0.215	0.124	-0.457	0.0279	0.862	0.728	1.02	0.101	1	lm.nb	Cell Cycle - Apoptosis, PI3K	NM_001259.5:15
ATXN7	-0.129	0.0745	-0.275	0.0172	0.915	0.827	1.01	0.102	1	lm.nb	Epigenetic Regulation	NM_001128149.2:3600
CACNG4	-0.404	0.234	-0.863	0.0546	0.756	0.55	1.04	0.102	1	lm.nb	MAPK	NM_014405.2:1030
APOA1	0.505	0.292	-0.0674	1.08	1.42	0.954	2.11	0.103	1	Wald	Vitamin & Cofactor Metabolism	NM_000039.1:149
NDUFS7	-0.114	0.066	-0.243	0.0158	0.924	0.845	1.01	0.103	1	loglinear	Mitochondrial Respiration	NM_024407.4:376
ZNF91	0.407	0.236	-0.0566	0.87	1.33	0.962	1.83	0.103	1	loglinear	Transcriptional Regulation	NM_003430.2:4472
IL1A	0.328	0.191	-0.0469	0.702	1.26	0.968	1.63	0.105	1	lm.nb	Cell Cycle - Apoptosis, MAPK	NM_000575.3:1085
NME1	-0.0505	0.0295	-0.108	0.00736	0.966	0.928	1.01	0.105	1	loglinear	Myc, Nucleotide Synthesis	NM_000269.2:500
HDAC6	-0.159	0.0936	-0.342	0.0244	0.896	0.789	1.02	0.107	1	lm.nb	Chromatin Modification	NM_006044.2:536
SDSL	-0.178	0.105	-0.384	0.0275	0.884	0.767	1.02	0.108	1	loglinear	Amino Acid Synthesis	NM_138432.2:303
CD3E	0.482	0.284	-0.0746	1.04	1.4	0.95	2.05	0.109	1	Wald	TCR & Costimulatory Signaling	NM_000733.2:75
GRAP2	0.385	0.228	-0.0608	0.831	1.31	0.959	1.78	0.11	1	Wald	TCR & Costimulatory Signaling	NM_001291826.1:848
GATA2	-0.291	0.173	-0.629	0.0472	0.817	0.647	1.03	0.11	1	lm.nb	Driver Gene	NM_032638.3:1495
WDR45	-0.107	0.0634	-0.231	0.0176	0.929	0.852	1.01	0.111	1	loglinear	Autophagy	NM_007075.3:1390
EFNA5	-0.307	0.183	-0.666	0.0524	0.809	0.63	1.04	0.112	1	lm.nb	PI3K, Ras	NM_001962.2:5035
COL11A1	-0.578	0.344	-1.25	0.0965	0.67	0.42	1.07	0.112	1	Wald	PI3K	NM_001854.3:674
GCDH	-0.166	0.099	-0.36	0.0285	0.892	0.779	1.02	0.113	1	loglinear	Amino Acid Synthesis, Fatty Acid Oxidation, TryptophanKynurenine Metabolism	NM_000159.2:464
IDO2	-0.418	0.25	-0.908	0.0713	0.748	0.533	1.05	0.113	1	Wald	TryptophanKynurenine Metabolism	NM_194294.2:1575
ZNF136	0.205	0.123	-0.037	0.446	1.15	0.975	1.36	0.115	1	loglinear	Transcriptional Regulation	NM_003437.2:385
ABL1	0.2	0.12	-0.0364	0.436	1.15	0.975	1.35	0.116	1	lm.nb	Cell Cycle, DNA Damage Repair, IDH12 Activity, Reactive Oxygen Response	NM_005157.3:3200
HES5	-0.536	0.324	-1.17	0.0993	0.69	0.444	1.07	0.117	1	lm.nb	Notch	NM_001010926.3:1160
SMAD4	-0.125	0.0757	-0.273	0.0232	0.917	0.827	1.02	0.117	1	loglinear	Cell Cycle	NM_005359.3:1370
SPRY4	0.288	0.174	-0.0533	0.628	1.22	0.964	1.55	0.117	1	lm.nb	JAK-STAT	NM_030964.3:1900
MED12	-0.186	0.113	-0.407	0.0346	0.879	0.754	1.02	0.117	1	lm.nb	Driver Gene	NM_005120.2:375
CACNG1	-0.422	0.257	-0.925	0.0817	0.746	0.527	1.06	0.119	1	lm.nb	MAPK	NM_000727.2:464
SOX2	-0.318	0.194	-0.699	0.0617	0.802	0.616	1.04	0.119	1	lm.nb	Cytokine & Chemokine Signaling, Transcriptional Regulation	NM_003106.2:151
WHSC1L1	0.214	0.131	-0.042	0.47	1.16	0.971	1.39	0.12	1	lm.nb	Chromatin Modification	NM_017778.2:485
CD63	0.0806	0.0492	-0.0159	0.177	1.06	0.989	1.13	0.12	1	loglinear	Lysosomal Degradation	NM_001780.4:350
BAP1	-0.151	0.0922	-0.331	0.0302	0.901	0.795	1.02	0.121	1	lm.nb	Driver Gene	NM_004656.2:240
NOTCH3	-0.232	0.142	-0.511	0.0468	0.851	0.702	1.03	0.121	1	loglinear	Notch	NM_000435.2:1965
EP300	0.132	0.0809	-0.027	0.29	1.1	0.981	1.22	0.122	1	lm.nb	Cell Cycle - Apoptosis, Driver Gene, JAK-STAT, Notch, TGF-beta, Wnt	NM_001429.2:715
FOLH1	-0.42	0.258	-0.926	0.0862	0.747	0.526	1.06	0.123	1	Wald	Amino Acid Synthesis, Glutamine Metabolism	NM_004476.1:695
ACACB	-0.333	0.206	-0.736	0.0697	0.794	0.6	1.05	0.123	1	loglinear	AMPK, Fatty Acid Synthesis, Vitamin & Cofactor Metabolism	NM_001093.3:3365
SFRP1	-0.421	0.26	-0.931	0.0887	0.747	0.525	1.06	0.125	1	Wald	Wnt	NM_003012.3:3320
AMPD2	-0.108	0.0672	-0.24	0.0234	0.928	0.847	1.02	0.126	1	loglinear	Nucleotide Salvage, Nucleotide Synthesis	NM_004037.6:3095
CCNO	-0.432	0.268	-0.957	0.0925	0.741	0.515	1.07	0.126	1	Wald	DNA Damage - Repair	NM_021147.3:45
TIGIT	-0.375	0.233	-0.831	0.0806	0.771	0.562	1.06	0.126	1	Wald	TCR & Costimulatory Signaling	NM_173799.2:1968
ICOS	0.342	0.216	-0.0803	0.765	1.27	0.946	1.7	0.132	1	Wald	TCR & Costimulatory Signaling	NM_012092.2:640
CARD11	-0.226	0.144	-0.509	0.0559	0.855	0.703	1.04	0.134	1	loglinear	NF-kB, TCR & Costimulatory Signaling	NM_032415.2:1075
CMKLR1	0.383	0.244	-0.0946	0.861	1.3	0.937	1.82	0.135	1	Wald	MAPK, PI3K	NM_004072.2:762
NBN	-0.0965	0.0617	-0.217	0.0243	0.935	0.86	1.02	0.136	1	loglinear	DNA Damage - Repair	NM_001024688.1:1105
TCF3	-0.172	0.11	-0.389	0.0443	0.888	0.764	1.03	0.137	1	lm.nb	Transcriptional Misregulation	NM_003200.2:4325
ATOX1	-0.0618	0.0397	-0.139	0.016	0.958	0.908	1.01	0.138	1	loglinear	Reactive Oxygen Response	NM_004045.3:143
EFNA2	-0.32	0.206	-0.724	0.0835	0.801	0.605	1.06	0.138	1	lm.nb	PI3K, Ras	NM_001405.3:1538
DDC	0.315	0.202	-0.0812	0.711	1.24	0.945	1.64	0.139	1	Wald	Amino Acid Synthesis, TryptophanKynurenine Metabolism	NM_000790.3:803
CRLF2	0.439	0.284	-0.117	0.995	1.36	0.922	1.99	0.141	1	Wald	Driver Gene, JAK-STAT	NM_001012288.1:605
NTRK2	-0.192	0.125	-0.437	0.0524	0.875	0.739	1.04	0.142	1	lm.nb	MAPK	NM_001007097.1:1605
PKM	0.0559	0.0365	-0.0156	0.127	1.04	0.989	1.09	0.144	1	loglinear	Glycolysis, Nucleotide Synthesis	NM_182471.1:2105
LAMA5	-0.227	0.148	-0.518	0.0635	0.854	0.699	1.04	0.144	1	lm.nb	PI3K	NM_005560.3:787
CEBPA	-0.213	0.139	-0.485	0.0598	0.863	0.714	1.04	0.144	1	loglinear	Driver Gene, Transcriptional Misregulation	NM_004364.2:1320
LAG3	-0.391	0.255	-0.891	0.109	0.762	0.539	1.08	0.144	1	Wald	Antigen Presentation, TCR & Costimulatory Signaling	NM_002286.5:1736
PFKM	-0.0777	0.0509	-0.177	0.022	0.948	0.884	1.02	0.145	1	loglinear	AMPK, Glycolysis, Pentose Phosphate Pathway	NM_000289.5:2195
ALOX15	0.258	0.17	-0.0747	0.591	1.2	0.95	1.51	0.147	1	loglinear	Cytokine & Chemokine Signaling	NM_001140.3:1910
MNAT1	0.17	0.113	-0.0501	0.391	1.13	0.966	1.31	0.148	1	lm.nb	DNA Damage - Repair	NM_002431.2:975
CREBBP	0.305	0.202	-0.0911	0.702	1.24	0.939	1.63	0.149	1	lm.nb	Cell Cycle - Apoptosis, Chromatin Modification, Driver Gene, JAK-STAT, Notch, TGF-beta, Wnt	NM_004380.2:8855
ETV1	-0.186	0.123	-0.427	0.0556	0.879	0.744	1.04	0.15	1	lm.nb	Transcriptional Misregulation	NM_004956.4:1719
CACNA2D4	0.527	0.349	-0.157	1.21	1.44	0.897	2.32	0.15	1	Wald	MAPK	NM_001005737.1:990
RIMKLA	-0.262	0.174	-0.602	0.0792	0.834	0.659	1.06	0.151	1	lm.nb	Amino Acid Synthesis, Glutamine Metabolism	NM_173642.3:2324
KRT1	-0.393	0.262	-0.906	0.121	0.762	0.534	1.09	0.153	1	Wald	Reactive Oxygen Response	NM_006121.2:690
FNIP2	0.152	0.102	-0.0475	0.352	1.11	0.968	1.28	0.154	1	loglinear	mTOR	NM_020840.1:1732
RHOA	0.0852	0.0571	-0.0268	0.197	1.06	0.982	1.15	0.154	1	loglinear	Ras, TGF-beta, Wnt	NM_001664.2:1230
PTGER4	-0.262	0.176	-0.608	0.0833	0.834	0.656	1.06	0.155	1	loglinear		NM_000958.2:976
MFNG	0.311	0.209	-0.0994	0.722	1.24	0.933	1.65	0.156	1	lm.nb	Notch	NM_002405.2:1681
IMPDH2	-0.0693	0.0467	-0.161	0.0223	0.953	0.894	1.02	0.156	1	loglinear	Nucleotide Synthesis	NM_000884.2:545
SPIB	-0.327	0.22	-0.758	0.104	0.797	0.591	1.07	0.156	1	Wald	Transcriptional Regulation	NM_003121.3:1029
ITGB1	0.0654	0.0443	-0.0214	0.152	1.05	0.985	1.11	0.158	1	loglinear	Cytokine & Chemokine Signaling, PI3K	NM_002211.3:355
DUSP10	0.358	0.244	-0.12	0.835	1.28	0.92	1.78	0.16	1	lm.nb	MAPK	NM_144728.2:1176
SGK2	-0.498	0.339	-1.16	0.167	0.708	0.446	1.12	0.16	1	loglinear	PI3K	NM_170693.1:1485
CTCF	0.0855	0.0583	-0.0288	0.2	1.06	0.98	1.15	0.161	1	loglinear	IDH12 Activity	NM_001191022.1:490
AP2S1	0.0518	0.0357	-0.0182	0.122	1.04	0.987	1.09	0.165	1	loglinear	Antigen Presentation, Endocytosis	NM_021575.2:665
ARPC4	-0.0479	0.0332	-0.113	0.0172	0.967	0.925	1.01	0.167	1	loglinear	Endocytosis	NM_005718.4:970
SRR	-0.18	0.125	-0.424	0.0647	0.883	0.745	1.05	0.168	1	loglinear	Amino Acid Synthesis, Glutamine Metabolism	NM_021947.1:560
TP53	-0.123	0.0863	-0.292	0.0457	0.918	0.816	1.03	0.171	1	lm.nb	Cell Cycle, Cytokine & Chemokine Signaling, DNA Damage Repair, MAPK, Myc, p53 Pathway, PI3K, Transcriptional Regulation	NM_000546.2:1330
WEE1	0.183	0.128	-0.0681	0.435	1.14	0.954	1.35	0.171	1	lm.nb	Cell Cycle - Apoptosis	NM_003390.3:1225
SDHC	-0.0439	0.0308	-0.104	0.0165	0.97	0.93	1.01	0.172	1	loglinear	IDH12 Activity, Mitochondrial Respiration	NM_001035511.1:615
GAD1	-0.159	0.112	-0.378	0.0599	0.896	0.77	1.04	0.173	1	loglinear	Amino Acid Synthesis	NM_000817.2:575
LDHB	-0.0538	0.0378	-0.128	0.0203	0.963	0.915	1.01	0.173	1	loglinear	Amino Acid Synthesis, Glycolysis, Mitochondrial Respiration	NM_001174097.1:586
CCND3	0.157	0.111	-0.0607	0.375	1.12	0.959	1.3	0.175	1	lm.nb	Cell Cycle - Apoptosis, JAK-STAT, PI3K, Wnt	NM_001760.2:1215
SMARCA4	-0.193	0.137	-0.462	0.0754	0.875	0.726	1.05	0.176	1	loglinear	Driver Gene	NM_003072.3:5400
MCM2	-0.171	0.122	-0.411	0.0679	0.888	0.752	1.05	0.178	1	lm.nb	Cell Cycle - Apoptosis	NM_004526.2:2945
SLC3A1	-0.346	0.247	-0.831	0.138	0.787	0.562	1.1	0.179	1	lm.nb	Amino Acid Transporters	NM_000341.3:1010
PCK2	-0.149	0.106	-0.357	0.0596	0.902	0.781	1.04	0.18	1	lm.nb	AMPK, Glycolysis, PI3K	NM_004563.2:795
HIF3A	-0.313	0.223	-0.751	0.125	0.805	0.594	1.09	0.18	1	Wald	Hypoxia, Transcriptional Regulation	NM_152796.2:720
IRF4	0.574	0.412	-0.233	1.38	1.49	0.851	2.6	0.182	1	Wald	Cytokine & Chemokine Signaling, Transcriptional Regulation	NM_002460.1:325
CACNB4	0.343	0.247	-0.141	0.827	1.27	0.907	1.77	0.183	1	loglinear	MAPK	NM_000726.3:504
NR2F1	-0.334	0.242	-0.809	0.14	0.793	0.571	1.1	0.185	1	lm.nb	Transcriptional Regulation	NM_005654.4:2885
MAPT	0.315	0.228	-0.132	0.762	1.24	0.913	1.7	0.186	1	Wald	MAPK	NM_016834.3:1205
GPX1	-0.233	0.169	-0.564	0.0986	0.851	0.676	1.07	0.187	1	loglinear	Reactive Oxygen Response	NM_000581.2:745
NOS3	0.279	0.203	-0.118	0.676	1.21	0.922	1.6	0.187	1	Wald	Amino Acid Synthesis, Arginine Metabolism, PI3K, Vitamin & Cofactor Metabolism	NM_000603.4:1456
INMT	-0.348	0.254	-0.847	0.15	0.785	0.556	1.11	0.19	1	Wald	TryptophanKynurenine Metabolism	NM_006774.4:1025
EZH2	0.131	0.0958	-0.057	0.318	1.09	0.961	1.25	0.19	1	lm.nb	Amino Acid Synthesis, Epigenetic Regulation	NM_001203247.1:1121
FUBP1	0.171	0.125	-0.0746	0.416	1.13	0.95	1.33	0.19	1	lm.nb	Driver Gene	NM_003902.3:820
CD6	0.348	0.254	-0.151	0.846	1.27	0.901	1.8	0.19	1	Wald		NM_001254751.1:1722
PPARGC1A	-0.274	0.202	-0.671	0.123	0.827	0.628	1.09	0.193	1	lm.nb	AMPK, Mitochondrial Respiration	NM_013261.3:1505
NDUFA13	-0.0345	0.0255	-0.0844	0.0155	0.976	0.943	1.01	0.194	1	loglinear	Mitochondrial Respiration	NM_015965.6:167
FGF10	-0.413	0.306	-1.01	0.187	0.751	0.495	1.14	0.196	1	Wald	MAPK, PI3K, Ras	NM_004465.1:85
PDGFD	-0.381	0.284	-0.938	0.175	0.768	0.522	1.13	0.197	1	loglinear	PI3K, Ras	NM_025208.4:1120
PTGS2	0.158	0.118	-0.0732	0.39	1.12	0.951	1.31	0.198	1	lm.nb	Cytokine & Chemokine Signaling, NF-kB, Reactive Oxygen Response, Vitamin & Cofactor Metabolism	NM_000963.1:495
GATM	-0.158	0.118	-0.389	0.0734	0.896	0.764	1.05	0.199	1	loglinear	Amino Acid Synthesis	NM_001482.2:525
MLH1	-0.0974	0.0732	-0.241	0.0461	0.935	0.846	1.03	0.201	1	loglinear	Driver Gene	NM_000249.2:1605
CCL5	0.307	0.232	-0.146	0.761	1.24	0.903	1.7	0.202	1	lm.nb	Cytokine & Chemokine Signaling	NM_002985.2:277
ALDOB	-0.275	0.206	-0.679	0.13	0.827	0.625	1.09	0.202	1	Wald	Glycolysis, Pentose Phosphate Pathway	NM_000035.3:1470
HDAC1	0.0937	0.0706	-0.0447	0.232	1.07	0.969	1.17	0.202	1	loglinear	Cell Cycle - Apoptosis, Chromatin Modification, Notch, Transcriptional Misregulation	NM_004964.2:785
CD8A	-0.286	0.216	-0.708	0.137	0.82	0.612	1.1	0.204	1	Wald	TCR & Costimulatory Signaling	NM_001768.6:2029
HSF1	-0.0557	0.0423	-0.139	0.0272	0.962	0.908	1.02	0.205	1	loglinear	Transcriptional Regulation	XM_011517006.1:63
DUSP8	0.312	0.237	-0.153	0.777	1.24	0.899	1.71	0.207	1	lm.nb	MAPK	NM_004420.2:2165
WRN	0.0921	0.0703	-0.0456	0.23	1.07	0.969	1.17	0.207	1	loglinear	Cell Cycle, DNA Damage Repair, Reactive Oxygen Response	NM_000553.4:2944
IRF1	-0.246	0.188	-0.615	0.123	0.843	0.653	1.09	0.208	1	loglinear	Cytokine & Chemokine Signaling, Transcriptional Regulation	NM_002198.2:15
BDNF	0.163	0.125	-0.0814	0.408	1.12	0.945	1.33	0.208	1	lm.nb	MAPK	NM_170732.4:730
LY86	0.603	0.46	-0.299	1.5	1.52	0.813	2.84	0.208	1	Wald	TLR Signaling	NM_004271.3:255
FZD9	0.272	0.208	-0.136	0.679	1.21	0.91	1.6	0.209	1	lm.nb	Wnt	NM_003508.2:1320
CXCL9	0.509	0.391	-0.257	1.27	1.42	0.837	2.42	0.21	1	loglinear	Cytokine & Chemokine Signaling	NM_002416.2:2012
EPC1	0.101	0.0778	-0.0512	0.254	1.07	0.965	1.19	0.21	1	loglinear	Epigenetic Regulation	NM_025209.2:1615
IBSP	-0.426	0.327	-1.07	0.214	0.744	0.477	1.16	0.211	1	Wald	PI3K	NM_004967.3:876
PBX3	0.0914	0.0703	-0.0464	0.229	1.07	0.968	1.17	0.211	1	loglinear	Transcriptional Misregulation	NM_006195.5:2050
A2M	0.266	0.204	-0.134	0.666	1.2	0.911	1.59	0.211	1	Wald	Cytokine & Chemokine Signaling	NM_000014.4:1685
PDGFRB.1	0.458	0.354	-0.237	1.15	1.37	0.849	2.22	0.214	1	loglinear	MAPK, PI3K, Ras	NM_002609.3:840
APOA2	0.354	0.273	-0.182	0.89	1.28	0.882	1.85	0.214	1	Wald	Vitamin & Cofactor Metabolism	NM_001643.1:60
GNG4	0.178	0.138	-0.0928	0.449	1.13	0.938	1.36	0.215	1	lm.nb	PI3K, Ras	NM_004485.2:215
VEGFC	-0.405	0.316	-1.02	0.214	0.755	0.492	1.16	0.217	1	lm.nb	PI3K, Ras	NM_005429.2:565
BLK	-0.413	0.322	-1.04	0.217	0.751	0.485	1.16	0.217	1	Wald		NM_001715.2:990
GNAS	0.165	0.129	-0.0874	0.418	1.12	0.941	1.34	0.217	1	lm.nb	Driver Gene	NM_080425.1:1910
CS	0.0448	0.035	-0.0239	0.113	1.03	0.984	1.08	0.218	1	loglinear	Mitochondrial Respiration	NM_004077.2:740
STAT4	-0.231	0.182	-0.588	0.126	0.852	0.665	1.09	0.221	1	lm.nb	JAK-STAT	NM_003151.2:789
ARID1A	-0.0835	0.0658	-0.212	0.0454	0.944	0.863	1.03	0.221	1	loglinear	Epigenetic Regulation	NM_006015.4:5495
BIRC7	-0.341	0.269	-0.868	0.185	0.789	0.548	1.14	0.222	1	Wald	Cell Cycle - Apoptosis	NM_022161.2:1168
PROM1	-0.226	0.179	-0.577	0.125	0.855	0.67	1.09	0.224	1	lm.nb	Transcriptional Misregulation	NM_006017.1:925
GPI	0.0521	0.0413	-0.0288	0.133	1.04	0.98	1.1	0.224	1	loglinear	Glycolysis, p53 Pathway, Pentose Phosphate Pathway	NM_000175.2:1695
ASCL1	-0.316	0.251	-0.808	0.175	0.803	0.571	1.13	0.225	1	Wald	Transcriptional Regulation	NM_004316.3:1650
PYCR1	0.0716	0.057	-0.0401	0.183	1.05	0.973	1.14	0.226	1	loglinear	Amino Acid Synthesis, Glutamine Metabolism	NM_006907.2:513
ASL	-0.0844	0.0673	-0.216	0.0475	0.943	0.861	1.03	0.227	1	loglinear	Amino Acid Synthesis, Arginine Metabolism, IDH12 Activity	NM_000048.3:130
CDA	-0.222	0.177	-0.569	0.125	0.857	0.674	1.09	0.227	1	loglinear	Nucleotide Salvage, Nucleotide Synthesis	NM_001785.2:322
AKT3	0.125	0.1	-0.0718	0.322	1.09	0.951	1.25	0.23	1	loglinear	AMPK, Autophagy, Cell Cycle, Cytokine & Chemokine Signaling, MAPK, mTOR, p53 Pathway, PI3K, TCR & Costimulatory Signaling	NM_005465.4:287
CHMP2A	-0.0531	0.0429	-0.137	0.0311	0.964	0.909	1.02	0.233	1	loglinear	Autophagy, Endocytosis	NM_014453.3:241
CCL13	-0.284	0.231	-0.736	0.168	0.821	0.6	1.12	0.235	1	Wald	Cytokine & Chemokine Signaling, NF-kB	NM_005408.2:320
NPR1	0.31	0.254	-0.188	0.807	1.24	0.878	1.75	0.239	1	loglinear	Nucleotide Synthesis	NM_000906.3:1120
JAK3	-0.324	0.265	-0.842	0.195	0.799	0.558	1.15	0.239	1	Wald	Driver Gene, JAK-STAT, PI3K	NM_000215.2:1715
WASHC4	-0.0636	0.0523	-0.166	0.0388	0.957	0.891	1.03	0.24	1	loglinear	Endocytosis	NM_015275.1:1485
RAF1	-0.129	0.107	-0.338	0.0798	0.914	0.791	1.06	0.242	1	lm.nb	MAPK, PI3K, Ras	NM_002880.2:1990
RRM1	0.0473	0.0392	-0.0295	0.124	1.03	0.98	1.09	0.244	1	loglinear	Nucleotide Synthesis	NM_001033.3:2444
KLRK1	0.25	0.207	-0.156	0.655	1.19	0.898	1.57	0.244	1	lm.nb		NM_007360.1:760
PRKACB	0.235	0.195	-0.148	0.618	1.18	0.903	1.53	0.245	1	loglinear	Cell Cycle - Apoptosis, Hedgehog, MAPK, Ras, Wnt	NM_182948.2:805
CACNA1G	-0.25	0.208	-0.657	0.157	0.841	0.634	1.11	0.245	1	Wald	MAPK	NM_198397.1:1380
POLE	-0.0353	0.0294	-0.093	0.0223	0.976	0.938	1.02	0.246	1	loglinear	Cell Cycle, DNA Damage Repair, Nucleotide Synthesis	NM_006231.3:3264
KMO	-0.247	0.206	-0.651	0.157	0.843	0.637	1.12	0.248	1	lm.nb	TryptophanKynurenine Metabolism	NM_003679.3:595
PRKAB2	-0.11	0.092	-0.29	0.0704	0.927	0.818	1.05	0.248	1	lm.nb	AMPK, Autophagy, Fatty Acid Oxidation, Mitochondrial Respiration, mTOR, p53 Pathway	NM_005399.3:1600
PRKCA	0.129	0.108	-0.0839	0.341	1.09	0.943	1.27	0.252	1	loglinear	MAPK, PI3K, Ras, Wnt	NM_002737.2:5560
NPR2	-0.253	0.214	-0.673	0.167	0.839	0.627	1.12	0.255	1	loglinear	Nucleotide Synthesis	NM_003995.3:1085
COX7B	-0.0844	0.0716	-0.225	0.056	0.943	0.856	1.04	0.255	1	loglinear	Mitochondrial Respiration, p53 Pathway	NM_001866.2:159
SFRP4	0.535	0.453	-0.353	1.42	1.45	0.783	2.68	0.255	1	Wald	Wnt	NM_003014.2:1060
DKK4	0.29	0.246	-0.192	0.772	1.22	0.875	1.71	0.255	1	lm.nb	Wnt	NM_014420.2:640
FCRL2	0.38	0.322	-0.252	1.01	1.3	0.84	2.02	0.256	1	Wald		NM_001159488.1:132
MLLT4	0.0926	0.0789	-0.062	0.247	1.07	0.958	1.19	0.257	1	lm.nb	Ras	NM_005936.2:1560
MPL	0.463	0.395	-0.31	1.24	1.38	0.806	2.36	0.258	1	Wald	Driver Gene, JAK-STAT	NM_005373.2:895
TNFRSF4	0.293	0.25	-0.197	0.784	1.23	0.872	1.72	0.258	1	Wald	Cytokine & Chemokine Signaling, TCR & Costimulatory Signaling	NM_003327.3:981
CA12	-0.181	0.155	-0.486	0.123	0.882	0.714	1.09	0.258	1	lm.nb	Reactive Oxygen Response	NM_001218.3:2445
COL4A5	-0.139	0.119	-0.372	0.0943	0.908	0.773	1.07	0.259	1	lm.nb	PI3K	NM_033381.1:5360
POLR2J	-0.0886	0.0759	-0.237	0.0602	0.94	0.848	1.04	0.259	1	loglinear	DNA Damage - Repair	NM_006234.4:618
FGF11	0.176	0.151	-0.12	0.472	1.13	0.92	1.39	0.26	1	lm.nb	MAPK, PI3K, Ras	NM_004112.2:1670
CD14	0.172	0.148	-0.119	0.463	1.13	0.921	1.38	0.262	1	loglinear	Antigen Presentation, MAPK, NF-kB, TLR Signaling	NM_000591.2:885
AR.1	-0.25	0.216	-0.673	0.172	0.841	0.627	1.13	0.262	1	lm.nb	Driver Gene	NM_001011645.1:810
ID1	-0.32	0.276	-0.86	0.221	0.801	0.551	1.17	0.262	1	lm.nb	TGF-beta	NM_002165.2:345
ADH7	0.339	0.293	-0.236	0.913	1.26	0.849	1.88	0.265	1	Wald	Amino Acid Synthesis, Fatty Acid Oxidation, Glycolysis	NM_000673.3:1028
RPS6KB2	-0.106	0.0919	-0.286	0.0744	0.929	0.82	1.05	0.266	1	loglinear	AMPK, Autophagy, mTOR, PI3K	NM_003952.2:980
CTPS1	-0.0424	0.037	-0.115	0.0301	0.971	0.923	1.02	0.267	1	loglinear	Nucleotide Synthesis	NM_001301237.1:580
ITGA7	0.247	0.216	-0.176	0.67	1.19	0.885	1.59	0.269	1	Wald	PI3K	NM_002206.1:1170
RUNX1	0.182	0.159	-0.13	0.493	1.13	0.914	1.41	0.27	1	lm.nb	Transcriptional Regulation	NM_001754.4:635
COL6A6	-0.363	0.317	-0.985	0.259	0.778	0.505	1.2	0.27	1	Wald	PI3K	NM_001102608.1:5926
LAMC2	0.143	0.126	-0.104	0.39	1.1	0.93	1.31	0.272	1	lm.nb	PI3K	NM_005562.2:2819
AFMID	0.133	0.117	-0.0971	0.363	1.1	0.935	1.29	0.273	1	lm.nb	TryptophanKynurenine Metabolism	NM_001010982.4:850
IFNG	-0.294	0.26	-0.803	0.215	0.816	0.573	1.16	0.274	1	Wald	Cytokine & Chemokine Signaling, TCR & Costimulatory Signaling	NM_000619.2:970
NASP	-0.12	0.107	-0.33	0.0891	0.92	0.796	1.06	0.276	1	lm.nb	Chromatin Modification	NM_172164.1:2970
ALKBH3	0.0647	0.0577	-0.0484	0.178	1.05	0.967	1.13	0.278	1	loglinear	DNA Damage - Repair	NM_139178.3:690
RPLP0	0.0395	0.0352	-0.0296	0.109	1.03	0.98	1.08	0.278	1	loglinear	Cytokine & Chemokine Signaling	NM_001002.3:250
KIR3DL3	0.309	0.277	-0.234	0.853	1.24	0.85	1.81	0.281	1	Wald	TCR & Costimulatory Signaling	NM_153443.3:539
AKT2.1	-0.066	0.0597	-0.183	0.051	0.955	0.881	1.04	0.284	1	loglinear	Cell Cycle - Apoptosis, JAK-STAT, MAPK, PI3K, Ras	NM_001626.2:1450
CDCA5	0.0889	0.0808	-0.0695	0.247	1.06	0.953	1.19	0.287	1	lm.nb	Cell Cycle	NM_080668.3:308
CAPN2	0.0709	0.0646	-0.0557	0.198	1.05	0.962	1.15	0.287	1	loglinear	Cell Cycle - Apoptosis	NM_001748.4:2085
CD84	0.306	0.279	-0.24	0.852	1.24	0.847	1.81	0.288	1	Wald		NM_001184879.1:28
REST	-0.0553	0.0504	-0.154	0.0435	0.962	0.899	1.03	0.288	1	loglinear	Epigenetic Regulation, Transcriptional Regulation	NM_001193508.1:1140
DLL1	0.361	0.33	-0.285	1.01	1.28	0.821	2.01	0.288	1	loglinear	Notch	NM_005618.3:2580
ADH4	-0.295	0.269	-0.822	0.233	0.815	0.565	1.18	0.29	1	Wald	Amino Acid Synthesis, Fatty Acid Oxidation, Glycolysis	NM_000670.3:190
IL2RB	0.3	0.276	-0.242	0.842	1.23	0.846	1.79	0.294	1	Wald	JAK-STAT, PI3K, Transcriptional Misregulation	NM_000878.2:1980
TKT	0.0522	0.0482	-0.0423	0.147	1.04	0.971	1.11	0.294	1	loglinear	Pentose Phosphate Pathway	NM_001064.2:1235
NTF3	-0.268	0.247	-0.753	0.217	0.831	0.594	1.16	0.295	1	Wald	MAPK	NM_002527.4:151
BMPR1B	-0.128	0.119	-0.361	0.105	0.915	0.779	1.08	0.295	1	lm.nb	TGF-beta	NM_001203.1:430
NKG7	-0.29	0.268	-0.816	0.236	0.818	0.568	1.18	0.296	1	Wald		NM_005601.3:633
WNT4	-0.248	0.23	-0.698	0.203	0.842	0.616	1.15	0.298	1	Wald	Hedgehog, Wnt	NM_030761.3:625
ZNF675	0.198	0.185	-0.164	0.561	1.15	0.892	1.47	0.299	1	loglinear	Transcriptional Regulation	NM_138330.2:851
PAX8	-0.163	0.152	-0.461	0.136	0.893	0.726	1.1	0.3	1	loglinear	Transcriptional Misregulation	NM_013953.3:3465
PIK3CD.1	-0.139	0.131	-0.395	0.117	0.908	0.76	1.08	0.301	1	lm.nb	Cell Cycle - Apoptosis, JAK-STAT, PI3K, Ras	NM_005026.3:95
CASP9	-0.141	0.133	-0.401	0.119	0.907	0.757	1.09	0.302	1	lm.nb	Cell Cycle - Apoptosis, PI3K	NM_001229.2:1805
COL2A1	0.114	0.107	-0.096	0.324	1.08	0.936	1.25	0.303	1	loglinear	PI3K	NM_001844.4:4745
TGFB1	-0.0759	0.0717	-0.216	0.0645	0.949	0.861	1.05	0.304	1	loglinear	Cell Cycle - Apoptosis, MAPK, TGF-beta	NM_000660.3:1260
RASGRF2	0.277	0.261	-0.235	0.789	1.21	0.85	1.73	0.305	1	Wald	MAPK, Ras	NM_006909.1:2675
IL15	-0.182	0.172	-0.518	0.155	0.882	0.698	1.11	0.305	1	lm.nb	JAK-STAT	NM_172174.1:1685
SOCS3	-0.257	0.245	-0.737	0.224	0.837	0.6	1.17	0.309	1	lm.nb	JAK-STAT	NM_003955.3:1870
PIK3CA	0.12	0.115	-0.105	0.345	1.09	0.93	1.27	0.309	1	lm.nb	AMPK, Autophagy, Cytokine & Chemokine Signaling, mTOR, PI3K, TCR & Costimulatory Signaling	NM_006218.2:2445
APOC2	-0.188	0.179	-0.539	0.164	0.878	0.688	1.12	0.31	1	lm.nb	Vitamin & Cofactor Metabolism	NM_000483.3:556
WNT5B	-0.351	0.335	-1.01	0.307	0.784	0.497	1.24	0.311	1	lm.nb	Hedgehog, Wnt	NM_032642.2:1745
PDHA1	0.043	0.0412	-0.0377	0.124	1.03	0.974	1.09	0.311	1	loglinear	Glycolysis, Mitochondrial Respiration	NM_000284.3:1080
NKD1	0.229	0.219	-0.201	0.658	1.17	0.87	1.58	0.311	1	loglinear	Wnt	NM_033119.3:2325
NFATC1	0.337	0.324	-0.299	0.973	1.26	0.813	1.96	0.313	1	loglinear	MAPK, Wnt	NM_172389.1:1984
NGFR	0.216	0.209	-0.193	0.625	1.16	0.875	1.54	0.314	1	lm.nb	Cytokine & Chemokine Signaling, MAPK, PI3K	NM_002507.3:2730
PTEN	-0.117	0.113	-0.339	0.105	0.922	0.791	1.08	0.315	1	lm.nb	Autophagy, mTOR, p53 Pathway, PI3K	NM_000314.3:1675
FN1	0.147	0.142	-0.131	0.426	1.11	0.913	1.34	0.315	1	lm.nb	PI3K	NM_212482.1:1776
EOMES	0.3	0.291	-0.271	0.871	1.23	0.829	1.83	0.317	1	lm.nb	Transcriptional Regulation	NM_005442.2:1670
PDK3	-0.158	0.154	-0.459	0.143	0.896	0.727	1.1	0.319	1	loglinear	Mitochondrial Respiration	NM_005391.1:585
HLA-DQA1	-0.285	0.278	-0.829	0.259	0.821	0.563	1.2	0.32	1	Wald	Antigen Presentation, Cytokine & Chemokine Signaling	NM_002122.3:258
AMPD1	-0.259	0.253	-0.756	0.237	0.835	0.592	1.18	0.321	1	Wald	Nucleotide Salvage, Nucleotide Synthesis	NM_000036.2:436
HMGA1	0.061	0.0602	-0.057	0.179	1.04	0.961	1.13	0.325	1	loglinear	Chromatin Modification	NM_145904.1:871
COL4A4	-0.247	0.244	-0.725	0.231	0.843	0.605	1.17	0.326	1	lm.nb	PI3K	NM_000092.4:8255
COL1A1	-0.162	0.16	-0.476	0.152	0.894	0.719	1.11	0.326	1	loglinear	PI3K	NM_000088.3:5210
HSPA2	-0.0951	0.0941	-0.28	0.0894	0.936	0.824	1.06	0.327	1	lm.nb	Cell Cycle, Endocytosis, MAPK	NM_021979.3:2095
PCK1	0.254	0.251	-0.239	0.746	1.19	0.848	1.68	0.328	1	Wald	AMPK, Glycolysis, PI3K	NM_002591.2:1870
MS4A1	-0.273	0.27	-0.803	0.257	0.828	0.573	1.2	0.328	1	Wald		NM_152866.2:620
SLC2A3	0.201	0.2	-0.19	0.592	1.15	0.877	1.51	0.329	1	Wald	Glucose Transport, Vitamin & Cofactor Metabolism	NM_006931.2:35
IL22RA2	-0.297	0.297	-0.878	0.285	0.814	0.544	1.22	0.331	1	lm.nb	JAK-STAT	NM_181309.1:290
GRIN2A	0.207	0.208	-0.199	0.614	1.15	0.871	1.53	0.332	1	loglinear	Ras	NM_000833.3:4497
ALOX12	0.274	0.276	-0.267	0.816	1.21	0.831	1.76	0.336	1	Wald	Cytokine & Chemokine Signaling	NM_000697.1:1945
IL4	-0.309	0.314	-0.925	0.307	0.807	0.527	1.24	0.34	1	Wald	Cytokine & Chemokine Signaling, PI3K, TCR & Costimulatory Signaling	NM_000589.2:625
SMC1B	-0.39	0.398	-1.17	0.39	0.763	0.444	1.31	0.341	1	loglinear	Cell Cycle - Apoptosis	NM_148674.3:3600
CD19.1	-0.432	0.441	-1.3	0.432	0.741	0.407	1.35	0.341	1	loglinear	PI3K	NM_001770.4:1770
WT1	-0.393	0.401	-1.18	0.394	0.762	0.442	1.31	0.342	1	loglinear	Driver Gene, Transcriptional Misregulation	NM_000378.3:2160
ITGAM	-0.224	0.229	-0.673	0.225	0.856	0.627	1.17	0.342	1	loglinear	Cytokine & Chemokine Signaling, TLR Signaling	NM_000632.3:515
RNF43	-0.202	0.207	-0.608	0.203	0.869	0.656	1.15	0.343	1	Wald	Driver Gene	NM_017763.4:725
NGFR.1	0.409	0.419	-0.412	1.23	1.33	0.751	2.35	0.343	1	loglinear	PI3K, Ras, Transcriptional Misregulation	NM_002507.1:2705
CCL19	0.308	0.318	-0.316	0.932	1.24	0.803	1.91	0.348	1	Wald	Cytokine & Chemokine Signaling, NF-kB	NM_006274.2:401
RGN	0.339	0.352	-0.35	1.03	1.27	0.785	2.04	0.348	1	loglinear	Pentose Phosphate Pathway	NM_152869.3:1190
FLT1	0.277	0.286	-0.285	0.838	1.21	0.821	1.79	0.348	1	Wald	Cytokine & Chemokine Signaling, MAPK, PI3K	NM_002019.4:530
PIK3CG	-0.35	0.364	-1.06	0.363	0.784	0.479	1.29	0.35	1	Wald	Cell Cycle - Apoptosis, JAK-STAT, PI3K, Ras	NM_002649.2:2125
FGF23	-0.232	0.241	-0.705	0.241	0.852	0.614	1.18	0.351	1	Wald	MAPK, PI3K, Ras	NM_020638.2:1390
BHMT2	0.213	0.222	-0.223	0.648	1.16	0.857	1.57	0.353	1	Wald	Amino Acid Synthesis	NM_001178005.1:946
FGF8	0.35	0.366	-0.367	1.07	1.27	0.775	2.1	0.353	1	Wald	MAPK, PI3K, Ras	NM_033163.3:544
CHAD	-0.229	0.239	-0.697	0.24	0.853	0.617	1.18	0.353	1	Wald	PI3K	NM_001267.2:810
PTPN5	0.268	0.282	-0.284	0.82	1.2	0.821	1.77	0.356	1	Wald	Cytokine & Chemokine Signaling, MAPK	NM_001039970.1:2354
CAMK2B	0.262	0.277	-0.281	0.805	1.2	0.823	1.75	0.358	1	lm.nb	Wnt	NM_001220.3:365
PRMT8	-0.296	0.312	-0.907	0.316	0.815	0.533	1.25	0.358	1	Wald	Chromatin Modification	NM_019854.3:1900
MRAS	-0.126	0.134	-0.389	0.136	0.916	0.764	1.1	0.36	1	lm.nb	Autophagy, MAPK	NM_001085049.2:1700
STAT1.1	-0.0458	0.0493	-0.142	0.0508	0.969	0.906	1.04	0.366	1	loglinear	JAK-STAT	NM_007315.2:205
CASP10	0.195	0.211	-0.218	0.607	1.14	0.86	1.52	0.369	1	Wald	Cell Cycle - Apoptosis	NM_032977.3:20
KAT2B	0.103	0.112	-0.116	0.323	1.07	0.922	1.25	0.37	1	loglinear	Notch	NM_003884.3:1220
MAP2K4	0.161	0.176	-0.183	0.506	1.12	0.881	1.42	0.372	1	lm.nb	MAPK	NM_003010.2:2830
ASPG	-0.504	0.551	-1.58	0.576	0.705	0.334	1.49	0.374	1	Wald	Glutamine Metabolism	NM_001080464.2:416
MMP9	0.327	0.359	-0.376	1.03	1.25	0.77	2.04	0.375	1	lm.nb	Transcriptional Misregulation	NM_004994.2:1530
TPSAB1/B2	-0.245	0.27	-0.774	0.284	0.844	0.585	1.22	0.377	1	Wald		NM_003294.3:579
TELO2	-0.0936	0.104	-0.297	0.109	0.937	0.814	1.08	0.379	1	loglinear	mTOR	NM_016111.3:294
S100A1	-0.242	0.267	-0.765	0.282	0.846	0.588	1.22	0.379	1	Wald	TLR Signaling	NM_006271.1:221
FGF4	-0.235	0.261	-0.746	0.276	0.85	0.596	1.21	0.38	1	loglinear	MAPK, PI3K, Ras	NM_002007.2:688
RBP4	-0.188	0.21	-0.6	0.224	0.878	0.66	1.17	0.383	1	loglinear	Vitamin & Cofactor Metabolism	NM_006744.3:793
CD28	-0.212	0.237	-0.676	0.252	0.863	0.626	1.19	0.383	1	Wald	TCR & Costimulatory Signaling	NM_001243078.1:2065
GNA11	0.081	0.091	-0.0974	0.259	1.06	0.935	1.2	0.386	1	lm.nb	Driver Gene	NM_002067.1:555
UMPS	0.0955	0.107	-0.115	0.306	1.07	0.923	1.24	0.386	1	loglinear	Nucleotide Synthesis	NM_000373.2:2445
COMP	0.325	0.366	-0.393	1.04	1.25	0.761	2.06	0.388	1	lm.nb	PI3K	NM_000095.2:1744
GLYCTK	0.129	0.147	-0.158	0.416	1.09	0.896	1.33	0.391	1	loglinear	Amino Acid Synthesis, Pentose Phosphate Pathway	NR_026700.1:1336
GZMB	0.257	0.292	-0.315	0.828	1.19	0.804	1.78	0.392	1	Wald		NM_004131.3:540
PLA2G10	-0.221	0.252	-0.715	0.273	0.858	0.609	1.21	0.393	1	lm.nb	Ras	NM_003561.1:779
HK3	0.175	0.2	-0.217	0.567	1.13	0.861	1.48	0.394	1	Wald	Glycolysis	NM_002115.1:495
CALML6	-0.288	0.329	-0.932	0.357	0.819	0.524	1.28	0.394	1	Wald	Ras	NM_138705.2:682
SLC6A18	0.19	0.218	-0.237	0.617	1.14	0.849	1.53	0.395	1	Wald	Amino Acid Transporters	NM_182632.2:1502
TLR4	0.156	0.179	-0.195	0.507	1.11	0.874	1.42	0.396	1	lm.nb	Antigen Presentation, NF-kB, PI3K, TLR Signaling	NM_138554.2:2570
ITK	0.221	0.255	-0.279	0.72	1.17	0.824	1.65	0.399	1	Wald	Cytokine & Chemokine Signaling, TCR & Costimulatory Signaling	NM_005546.3:3430
IL1RAP	-0.0755	0.0874	-0.247	0.0957	0.949	0.843	1.07	0.4	1	loglinear	Cell Cycle - Apoptosis	NM_002182.2:460
IL1R1	-0.192	0.224	-0.631	0.246	0.875	0.646	1.19	0.401	1	lm.nb	Cell Cycle - Apoptosis, MAPK	NM_000877.2:4295
CYBB	-0.245	0.284	-0.802	0.313	0.844	0.573	1.24	0.402	1	loglinear	Antigen Presentation	NM_000397.3:2686
CTSS	-0.0953	0.111	-0.313	0.123	0.936	0.805	1.09	0.403	1	lm.nb	Antigen Presentation, Lysosomal Degradation, TLR Signaling	NM_004079.3:685
PPM1A	0.0522	0.0609	-0.0672	0.172	1.04	0.954	1.13	0.404	1	loglinear	MAPK, mTOR	NM_021003.4:550
ETV7	-0.217	0.253	-0.714	0.28	0.86	0.61	1.21	0.404	1	loglinear	Transcriptional Misregulation	NM_016135.2:794
WNT7A	-0.205	0.24	-0.676	0.266	0.868	0.626	1.2	0.405	1	loglinear	Hedgehog, Wnt	NM_004625.3:325
WNT2	-0.193	0.227	-0.638	0.252	0.875	0.642	1.19	0.408	1	Wald	mTOR	NM_003391.2:2014
CDH1	-0.146	0.173	-0.485	0.193	0.904	0.714	1.14	0.409	1	lm.nb	Driver Gene	NM_004360.2:1230
KMT2D	0.0805	0.0956	-0.107	0.268	1.06	0.929	1.2	0.411	1	lm.nb	Amino Acid Synthesis, Epigenetic Regulation, Transcriptional Regulation	NM_003482.3:6070
PIK3R5	-0.188	0.223	-0.626	0.25	0.878	0.648	1.19	0.412	1	lm.nb	Cell Cycle - Apoptosis, JAK-STAT, PI3K, Ras	NM_001142633.1:3335
SOX17	0.267	0.317	-0.354	0.888	1.2	0.782	1.85	0.412	1	Wald	Wnt	NM_022454.3:1374
FOLH1B	0.192	0.228	-0.255	0.638	1.14	0.838	1.56	0.412	1	Wald	Glutamine Metabolism	NM_153696.2:47
AKT3.1	-0.226	0.27	-0.756	0.303	0.855	0.592	1.23	0.414	1	loglinear	Cell Cycle - Apoptosis, JAK-STAT, MAPK, PI3K, Ras	NM_181690.1:755
TLX1	-0.294	0.353	-0.985	0.397	0.816	0.505	1.32	0.417	1	Wald	Transcriptional Misregulation	NM_005521.3:1915
RELA	-0.0701	0.0845	-0.236	0.0956	0.953	0.849	1.07	0.418	1	lm.nb	Cytokine & Chemokine Signaling, Epigenetic Regulation, MAPK, NF-kB, PI3K, TCR & Costimulatory Signaling, TLR Signaling, Transcriptional Regulation	NM_021975.3:1990
CACNA2D3	0.255	0.307	-0.347	0.858	1.19	0.786	1.81	0.419	1	Wald	MAPK	NM_018398.2:205
PGD	0.0289	0.0349	-0.0395	0.0972	1.02	0.973	1.07	0.419	1	loglinear	Pentose Phosphate Pathway	NM_002631.2:1472
NOX4	-0.345	0.417	-1.16	0.471	0.787	0.447	1.39	0.419	1	Wald	Reactive Oxygen Response	NM_001143836.2:1795
PTPN11	0.0696	0.0845	-0.096	0.235	1.05	0.936	1.18	0.422	1	lm.nb	Driver Gene, JAK-STAT, Ras	NM_002834.3:1480
ODC1	0.0822	0.101	-0.115	0.279	1.06	0.923	1.21	0.425	1	lm.nb	Amino Acid Synthesis, Myc	NM_002539.1:950
RIMKLB	0.213	0.262	-0.299	0.726	1.16	0.813	1.65	0.426	1	loglinear	Amino Acid Synthesis, Glutamine Metabolism	NM_020734.2:1840
BMP8A	-0.199	0.245	-0.679	0.28	0.871	0.625	1.21	0.426	1	loglinear	TGF-beta	NM_181809.3:5015
IL3	-0.204	0.25	-0.695	0.287	0.868	0.618	1.22	0.426	1	loglinear	Cell Cycle - Apoptosis, JAK-STAT, PI3K, Transcriptional Misregulation	NM_000588.3:130
ATRX	0.0743	0.0916	-0.105	0.254	1.05	0.93	1.19	0.428	1	lm.nb	Driver Gene	NM_000489.3:139
DEPTOR	0.164	0.203	-0.233	0.561	1.12	0.851	1.47	0.43	1	lm.nb	Autophagy, mTOR	NM_022783.3:790
PDK1	0.0689	0.0856	-0.0989	0.237	1.05	0.934	1.18	0.432	1	loglinear	Mitochondrial Respiration	NM_002610.3:1170
SHC2	-0.244	0.304	-0.839	0.351	0.845	0.559	1.28	0.434	1	Wald	Ras	NM_012435.2:698
ITGA9	-0.281	0.35	-0.967	0.406	0.823	0.512	1.32	0.435	1	Wald	PI3K	NM_002207.2:2380
THBS2	0.213	0.266	-0.309	0.735	1.16	0.807	1.66	0.435	1	loglinear	PI3K	NM_003247.2:4460
STAG2	0.0489	0.0615	-0.0716	0.169	1.03	0.952	1.12	0.437	1	loglinear	Cell Cycle - Apoptosis, Driver Gene	NM_001042749.1:4040
IGF1R	-0.143	0.18	-0.496	0.21	0.906	0.709	1.16	0.438	1	lm.nb	PI3K, Ras, Transcriptional Misregulation	NM_000875.2:455
ITGA1	0.0864	0.109	-0.127	0.3	1.06	0.916	1.23	0.439	1	lm.nb	PI3K	NM_181501.1:1875
LDHC	-0.107	0.134	-0.37	0.157	0.929	0.774	1.11	0.439	1	lm.nb	Amino Acid Synthesis, Glycolysis, Mitochondrial Respiration	NM_002301.2:725
BRAF	0.0594	0.0753	-0.0881	0.207	1.04	0.941	1.15	0.44	1	lm.nb	Cytokine & Chemokine Signaling, MAPK, mTOR	NM_004333.3:565
HHIP	-0.306	0.389	-1.07	0.456	0.809	0.477	1.37	0.443	1	Wald	Hedgehog	NM_022475.1:2135
GOT2	-0.0265	0.0343	-0.0937	0.0408	0.982	0.937	1.03	0.451	1	loglinear	Amino Acid Synthesis, Arginine Metabolism, Glutamine Metabolism	NM_002080.2:2145
GHR	-0.357	0.462	-1.26	0.549	0.781	0.417	1.46	0.452	1	Wald	JAK-STAT, PI3K	NM_000163.2:1835
TNN	1.17	1.52	-1.81	4.14	2.25	0.286	17.7	0.452	1	Wald	PI3K	NM_022093.1:3580
FOSL1	0.127	0.166	-0.199	0.454	1.09	0.871	1.37	0.454	1	lm.nb	Wnt	NM_005438.2:280
NDUFA1	-0.0272	0.0356	-0.0969	0.0425	0.981	0.935	1.03	0.456	1	loglinear	Mitochondrial Respiration	NM_004541.3:240
ITGB7	0.156	0.204	-0.244	0.557	1.11	0.844	1.47	0.456	1	Wald	PI3K, Transcriptional Misregulation	NM_000889.1:1278
FGF17	-0.218	0.286	-0.778	0.342	0.86	0.583	1.27	0.457	1	Wald	MAPK, PI3K, Ras	NM_003867.2:279
WHSC1	-0.0461	0.0605	-0.165	0.0726	0.969	0.892	1.05	0.457	1	loglinear	Transcriptional Misregulation	NM_007331.1:1260
NOX1	0.196	0.258	-0.31	0.703	1.15	0.807	1.63	0.458	1	Wald	Reactive Oxygen Response	NM_007052.4:455
CCNB3	-0.132	0.174	-0.472	0.209	0.913	0.721	1.16	0.459	1	lm.nb	Cell Cycle - Apoptosis	NM_033671.1:35
PDCD1LG2	-0.102	0.135	-0.366	0.162	0.932	0.776	1.12	0.46	1	lm.nb	TCR & Costimulatory Signaling	NM_025239.3:235
FOLR3	-0.171	0.227	-0.616	0.273	0.888	0.653	1.21	0.46	1	loglinear	Endocytosis	NM_000804.2:469
NPM2	-0.0909	0.12	-0.327	0.145	0.939	0.797	1.11	0.46	1	loglinear	Chromatin Modification	NM_182795.1:745
RAD51AP1	-0.0437	0.0579	-0.157	0.0699	0.97	0.897	1.05	0.461	1	loglinear	DNA Damage Repair	NM_001130862.1:1125
RPS27A	0.0993	0.132	-0.159	0.358	1.07	0.896	1.28	0.461	1	lm.nb	DNA Damage - Repair	NM_002954.5:650
ETV4	0.0648	0.086	-0.104	0.233	1.05	0.931	1.18	0.462	1	loglinear	Transcriptional Misregulation	NM_001079675.1:1535
ASH1L	0.0511	0.0679	-0.082	0.184	1.04	0.945	1.14	0.462	1	loglinear	Amino Acid Synthesis, Epigenetic Regulation	NM_018489.2:5005
ATM	-0.0801	0.107	-0.29	0.129	0.946	0.818	1.09	0.463	1	lm.nb	Cell Cycle - Apoptosis, DNA Damage - Repair, Driver Gene, Transcriptional Misregulation	NM_138292.3:6688
TSPAN7	0.199	0.266	-0.322	0.72	1.15	0.8	1.65	0.464	1	lm.nb	Transcriptional Misregulation	NM_004615.3:725
TLR7	-0.152	0.204	-0.551	0.248	0.9	0.683	1.19	0.467	1	Wald	TLR Signaling	NM_016562.3:4120
PRKX	-0.104	0.141	-0.38	0.171	0.93	0.768	1.13	0.469	1	lm.nb	Cell Cycle - Apoptosis, Hedgehog, MAPK, Ras, Wnt	NM_005044.1:2590
ZNF43	0.0474	0.064	-0.078	0.173	1.03	0.947	1.13	0.469	1	loglinear	Transcriptional Regulation	NM_003423.2:3835
MAPK1	-0.0307	0.0414	-0.112	0.0505	0.979	0.925	1.04	0.469	1	loglinear	Autophagy, Cell Cycle, Cytokine & Chemokine Signaling, MAPK, mTOR, PI3K, TCR & Costimulatory Signaling, TLR Signaling	NM_138957.2:430
GUSB	-0.0272	0.0368	-0.0992	0.0449	0.981	0.934	1.03	0.47	1	loglinear	Lysosomal Degradation	NM_000181.3:1899
MPC2	-0.0269	0.0367	-0.0988	0.045	0.982	0.934	1.03	0.473	1	loglinear	Mitochondrial Respiration	NM_001143674.1:285
FGF21	-0.167	0.229	-0.616	0.281	0.89	0.653	1.21	0.474	1	lm.nb	MAPK, PI3K, Ras	NM_019113.2:125
TTR	0.17	0.233	-0.287	0.627	1.13	0.82	1.54	0.476	1	Wald	Vitamin & Cofactor Metabolism	NM_000371.3:199
IL1R2	-0.124	0.171	-0.46	0.212	0.918	0.727	1.16	0.479	1	lm.nb	MAPK, Transcriptional Misregulation	NM_173343.1:113
HLA-E	0.0493	0.0684	-0.0848	0.183	1.03	0.943	1.14	0.481	1	loglinear	Antigen Presentation, Cytokine & Chemokine Signaling, Endocytosis	NM_005516.5:1287
TCL1B	-0.331	0.462	-1.24	0.575	0.795	0.424	1.49	0.485	1	Wald	PI3K	NM_004918.2:319
GNG12	-0.0433	0.0607	-0.162	0.0757	0.97	0.894	1.05	0.485	1	loglinear	Cytokine & Chemokine Signaling, MAPK, PI3K	NM_018841.3:245
PLA1A	-0.204	0.288	-0.769	0.361	0.868	0.587	1.28	0.489	1	Wald	Ras	NM_015900.2:1250
PIK3CD	-0.0728	0.103	-0.275	0.13	0.951	0.826	1.09	0.491	1	lm.nb	AMPK, Autophagy, Cytokine & Chemokine Signaling, mTOR, PI3K, TCR & Costimulatory Signaling	NM_005026.3:2978
SLC27A1	-0.164	0.232	-0.619	0.292	0.893	0.651	1.22	0.491	1	Wald	Amino Acid Transporters	NM_198580.1:1927
GNAQ	0.188	0.267	-0.337	0.712	1.14	0.792	1.64	0.492	1	lm.nb	Driver Gene	NM_002072.2:1100
CCL4	0.284	0.412	-0.524	1.09	1.22	0.695	2.13	0.501	1	Wald	Cytokine & Chemokine Signaling, NF-kB	NM_002984.2:201
GYS2	-0.175	0.255	-0.675	0.324	0.886	0.626	1.25	0.501	1	Wald	AMPK, PI3K	NM_021957.3:804
CPS1	-0.121	0.176	-0.466	0.224	0.92	0.724	1.17	0.502	1	lm.nb	Amino Acid Synthesis, Arginine Metabolism	NM_001875.3:5560
CDC14B	-0.0663	0.0975	-0.257	0.125	0.955	0.837	1.09	0.506	1	lm.nb	Cell Cycle - Apoptosis	NM_003671.3:4940
HELLS	-0.0568	0.0841	-0.222	0.108	0.961	0.858	1.08	0.508	1	lm.nb	Chromatin Modification	NM_018063.3:2040
CTLA4	0.188	0.28	-0.36	0.737	1.14	0.779	1.67	0.511	1	Wald	TCR & Costimulatory Signaling	NM_005214.3:405
GBA	-0.0378	0.0565	-0.149	0.073	0.974	0.902	1.05	0.512	1	loglinear	Lysosomal Degradation	NM_001005742.2:1695
ARG1	-0.162	0.247	-0.646	0.321	0.894	0.639	1.25	0.52	1	Wald	Amino Acid Synthesis, Arginine Metabolism	NM_000045.3:673
CD244	-0.122	0.187	-0.488	0.243	0.919	0.713	1.18	0.521	1	lm.nb		NM_001166663.1:22
TGFB3	-0.131	0.2	-0.523	0.261	0.913	0.696	1.2	0.522	1	loglinear	Cell Cycle - Apoptosis, MAPK, TGF-beta	NM_003239.2:2825
IFNA7	0.254	0.389	-0.508	1.02	1.19	0.703	2.02	0.522	1	Wald	JAK-STAT, PI3K	NM_021057.2:0
H3F3C	0.0868	0.133	-0.174	0.348	1.06	0.886	1.27	0.523	1	lm.nb	Transcriptional Misregulation	NM_001013699.2:829
FASLG	0.179	0.275	-0.36	0.717	1.13	0.779	1.64	0.525	1	Wald	Cytokine & Chemokine Signaling, MAPK, Myc, PI3K	NM_000639.1:625
IL12B	-0.207	0.32	-0.834	0.419	0.866	0.561	1.34	0.526	1	Wald	JAK-STAT	NM_002187.2:1435
IL12RB2	-0.248	0.383	-0.998	0.502	0.842	0.501	1.42	0.526	1	Wald	JAK-STAT	NM_001559.2:1315
CACNA1E	-0.15	0.232	-0.604	0.305	0.901	0.658	1.24	0.527	1	Wald	MAPK	NM_000721.2:9325
IDH3G	-0.0392	0.0611	-0.159	0.0807	0.973	0.896	1.06	0.53	1	loglinear	Mitochondrial Respiration	NM_004135.2:390
LRP2	0.137	0.215	-0.284	0.558	1.1	0.821	1.47	0.532	1	lm.nb	Hedgehog	NM_004525.2:12505
BNIP3	0.157	0.247	-0.327	0.641	1.11	0.797	1.56	0.533	1	lm.nb	Chromatin Modification	NM_004052.2:325
IL23A	-0.0859	0.136	-0.352	0.18	0.942	0.784	1.13	0.536	1	loglinear	JAK-STAT	NM_016584.2:411
CD40	0.142	0.225	-0.299	0.583	1.1	0.813	1.5	0.536	1	lm.nb	Transcriptional Misregulation	NM_001250.4:1265
IDH3A	-0.0311	0.05	-0.129	0.067	0.979	0.914	1.05	0.542	1	loglinear	Mitochondrial Respiration	NM_005530.2:1521
PRKAR2A	-0.04	0.0647	-0.167	0.0868	0.973	0.891	1.06	0.544	1	loglinear	Cell Cycle - Apoptosis	NM_004157.2:1590
TRAF1	0.12	0.196	-0.263	0.503	1.09	0.833	1.42	0.547	1	lm.nb	NF-kB	NM_005658.3:3735
NEU1	-0.041	0.0669	-0.172	0.09	0.972	0.888	1.06	0.547	1	loglinear	Lysosomal Degradation	NM_000434.3:1508
IL4I1	-0.139	0.228	-0.585	0.307	0.908	0.666	1.24	0.549	1	Wald	Amino Acid Synthesis, TryptophanKynurenine Metabolism	NM_152899.1:1452
FLNA	0.0623	0.102	-0.138	0.263	1.04	0.909	1.2	0.551	1	lm.nb	MAPK	NM_001456.3:7335
FGF9	0.182	0.303	-0.412	0.776	1.13	0.752	1.71	0.557	1	Wald	MAPK, PI3K, Ras	NM_002010.2:1565
MGMT	-0.0499	0.0834	-0.213	0.114	0.966	0.862	1.08	0.557	1	lm.nb	DNA Damage - Repair	NM_002412.3:323
COL6A1	-0.0507	0.0852	-0.218	0.116	0.965	0.86	1.08	0.56	1	lm.nb	PI3K	NM_001848.2:3665
SRSF2	0.0352	0.0595	-0.0815	0.152	1.02	0.945	1.11	0.562	1	loglinear	Driver Gene	NM_003016.3:312
WNT11	0.149	0.255	-0.35	0.649	1.11	0.785	1.57	0.565	1	loglinear	Hedgehog, Wnt	NM_004626.2:960
ETS2	-0.0865	0.149	-0.378	0.205	0.942	0.77	1.15	0.568	1	lm.nb	Ras	NM_005239.4:1175
NDUFB8	-0.0158	0.0272	-0.0692	0.0376	0.989	0.953	1.03	0.569	1	loglinear	Mitochondrial Respiration	NM_001284367.1:204
APC	-0.0813	0.142	-0.359	0.196	0.945	0.78	1.15	0.573	1	lm.nb	Driver Gene, Wnt	NM_000038.3:6850
CACNG7	-0.339	0.591	-1.5	0.819	0.79	0.354	1.76	0.574	1	Wald	MAPK	NM_031896.3:990
ACADL	0.116	0.203	-0.281	0.514	1.08	0.823	1.43	0.574	1	Wald	Fatty Acid Oxidation	NM_001608.3:1015
DUOX1	0.134	0.234	-0.324	0.592	1.1	0.799	1.51	0.575	1	Wald	Reactive Oxygen Response	NM_175940.1:4855
COX7C	-0.023	0.0402	-0.102	0.0559	0.984	0.932	1.04	0.575	1	loglinear	Mitochondrial Respiration, p53 Pathway	NM_001867.2:57
TK1	0.0273	0.0485	-0.0678	0.122	1.02	0.954	1.09	0.581	1	loglinear	Cell Cycle, Nucleotide Salvage, Nucleotide Synthesis	NM_003258.1:1215
CD4	0.182	0.323	-0.451	0.814	1.13	0.732	1.76	0.581	1	Wald	Cytokine & Chemokine Signaling, Endocytosis, TCR & Costimulatory Signaling	NM_000616.4:975
FGF22	0.145	0.259	-0.363	0.652	1.11	0.777	1.57	0.584	1	lm.nb	MAPK, PI3K, Ras	NM_020637.1:206
KYAT3	0.0345	0.0621	-0.0871	0.156	1.02	0.941	1.11	0.585	1	loglinear	Amino Acid Synthesis, TryptophanKynurenine Metabolism	NM_001008661.2:1445
CD3G	-0.175	0.318	-0.798	0.448	0.886	0.575	1.36	0.589	1	Wald	Endocytosis, TCR & Costimulatory Signaling	NM_000073.2:404
LAT	-0.0706	0.128	-0.322	0.181	0.952	0.8	1.13	0.59	1	loglinear	NF-kB, TCR & Costimulatory Signaling	NM_001014987.1:1290
COX8A	-0.0159	0.0293	-0.0733	0.0415	0.989	0.95	1.03	0.595	1	loglinear	Mitochondrial Respiration, p53 Pathway	NM_004074.2:0
TET2	0.0362	0.0668	-0.0947	0.167	1.03	0.936	1.12	0.595	1	loglinear	IDH12 Activity	NM_001127208.2:2882
TPO	0.221	0.407	-0.578	1.02	1.17	0.67	2.03	0.596	1	Wald	JAK-STAT	NM_175722.1:2400
COL5A2	-0.101	0.188	-0.47	0.267	0.932	0.722	1.2	0.596	1	lm.nb	PI3K	NM_000393.3:4075
TTPA	0.113	0.21	-0.298	0.524	1.08	0.813	1.44	0.597	1	Wald	Vitamin & Cofactor Metabolism	NM_000370.3:1656
CDKN2D	-0.0608	0.113	-0.283	0.161	0.959	0.822	1.12	0.599	1	lm.nb	Cell Cycle - Apoptosis	NM_001800.3:870
ZAP70	-0.164	0.307	-0.766	0.438	0.893	0.588	1.35	0.601	1	Wald	NF-kB, TCR & Costimulatory Signaling	NM_001079.3:1175
APOA4	0.122	0.229	-0.327	0.571	1.09	0.797	1.49	0.602	1	Wald	Vitamin & Cofactor Metabolism	NM_000482.3:1347
AMDHD1	-0.105	0.198	-0.494	0.283	0.93	0.71	1.22	0.603	1	loglinear	Amino Acid Synthesis	NM_152435.2:1936
HLA-DRB1	0.136	0.258	-0.369	0.641	1.1	0.774	1.56	0.604	1	Wald	Antigen Presentation, Cytokine & Chemokine Signaling	NM_002124.3:1016
POLD1	-0.0529	0.101	-0.251	0.145	0.964	0.841	1.11	0.606	1	loglinear	DNA Damage - Repair	NM_002691.2:2392
SOCS2	-0.0873	0.167	-0.415	0.24	0.941	0.75	1.18	0.608	1	lm.nb	JAK-STAT	NM_003877.3:1020
BCL2	-0.0728	0.14	-0.348	0.202	0.951	0.786	1.15	0.611	1	lm.nb	Autophagy, Cytokine & Chemokine Signaling, NF-kB, PI3K, Reactive Oxygen Response	NM_000657.2:5
ACACA	-0.0478	0.0924	-0.229	0.133	0.967	0.853	1.1	0.612	1	loglinear	AMPK, Fatty Acid Synthesis, Vitamin & Cofactor Metabolism	NM_198834.1:3681
NCR1	-0.115	0.225	-0.557	0.327	0.923	0.68	1.25	0.616	1	loglinear		NM_004829.5:602
SDS	-0.198	0.396	-0.974	0.578	0.872	0.509	1.49	0.624	1	Wald	Amino Acid Synthesis	NM_006843.2:1165
IDH1.1	0.0568	0.114	-0.166	0.28	1.04	0.891	1.21	0.624	1	lm.nb	Driver Gene	NM_005896.2:105
BAIAP3	-0.101	0.203	-0.5	0.297	0.932	0.707	1.23	0.625	1	Wald	Transcriptional Misregulation	NM_003933.4:1950
XCL1/2	-0.104	0.21	-0.516	0.308	0.93	0.699	1.24	0.626	1	Wald		NM_003175.3:377
FANCB	0.0498	0.101	-0.148	0.248	1.04	0.902	1.19	0.629	1	lm.nb	DNA Damage - Repair	NM_152633.2:2470
PLCB1	-0.156	0.32	-0.783	0.471	0.897	0.581	1.39	0.632	1	loglinear	Wnt	NM_182734.1:170
UTY	-0.176	0.362	-0.885	0.533	0.885	0.541	1.45	0.632	1	Wald	Transcriptional Misregulation	NM_007125.3:450
COL6A3	-0.104	0.215	-0.525	0.317	0.93	0.695	1.25	0.634	1	lm.nb	PI3K	NM_004369.3:2782
COL11A2	-0.166	0.344	-0.84	0.508	0.891	0.558	1.42	0.635	1	Wald	PI3K	NM_001163771.1:760
ASS1	0.0389	0.0806	-0.119	0.197	1.03	0.921	1.15	0.636	1	loglinear	Amino Acid Synthesis, Arginine Metabolism, IDH12 Activity	NM_000050.4:1275
EPHA2	-0.0381	0.0792	-0.193	0.117	0.974	0.875	1.08	0.636	1	lm.nb	PI3K, Ras	NM_004431.2:1525
TDO2	0.18	0.374	-0.554	0.913	1.13	0.681	1.88	0.637	1	loglinear	TryptophanKynurenine Metabolism	NM_005651.2:495
MGST3	0.0147	0.0311	-0.0462	0.0757	1.01	0.968	1.05	0.641	1	loglinear	KEAP1NRF2 Pathway	NM_004528.2:195
FGF6	-0.166	0.349	-0.851	0.519	0.892	0.555	1.43	0.642	1	Wald	MAPK, PI3K, Ras	NM_020996.1:420
PLA2G5	-0.163	0.346	-0.841	0.515	0.893	0.558	1.43	0.643	1	Wald	Ras	NM_000929.2:1375
SMC1A	-0.0312	0.0668	-0.162	0.0998	0.979	0.894	1.07	0.647	1	loglinear	Cell Cycle - Apoptosis	NM_006306.2:2320
NPM1	0.0135	0.0292	-0.0437	0.0707	1.01	0.97	1.05	0.649	1	loglinear	Cell Cycle, Myc	NM_002520.6:910
MAPK8IP2	0.211	0.458	-0.686	1.11	1.16	0.622	2.16	0.65	1	loglinear	MAPK	NM_012324.2:1885
MAPK10	-0.129	0.28	-0.678	0.419	0.914	0.625	1.34	0.65	1	Wald	MAPK, Ras, Wnt	NM_002753.2:2080
CACNA1A	0.104	0.226	-0.339	0.548	1.08	0.79	1.46	0.651	1	Wald	MAPK	NM_001127221.1:4470
RFC3	0.0381	0.083	-0.125	0.201	1.03	0.917	1.15	0.652	1	lm.nb	DNA Damage - Repair	NM_002915.3:740
NOX3	-0.119	0.259	-0.627	0.389	0.921	0.647	1.31	0.652	1	Wald	Reactive Oxygen Response	NM_015718.2:398
SERINC2	0.0237	0.0521	-0.0784	0.126	1.02	0.947	1.09	0.655	1	loglinear	Glutamine Metabolism	NM_018565.3:795
FGFR4	-0.0593	0.131	-0.316	0.197	0.96	0.803	1.15	0.656	1	loglinear	MAPK, PI3K, Ras	NM_002011.3:1585
PPP3CA	0.0405	0.0893	-0.135	0.216	1.03	0.911	1.16	0.656	1	lm.nb	Cell Cycle - Apoptosis, MAPK, Wnt	NM_000944.4:3920
FLT3	-0.133	0.298	-0.717	0.45	0.912	0.608	1.37	0.66	1	loglinear	Cytokine & Chemokine Signaling, MAPK, PI3K	NM_004119.2:2374
ANGPT1	0.117	0.264	-0.4	0.634	1.08	0.758	1.55	0.663	1	Wald	PI3K, Ras	NM_001146.3:2080
IL11RA	0.124	0.28	-0.425	0.673	1.09	0.745	1.59	0.664	1	lm.nb	JAK-STAT	NM_147162.1:400
GAPDHS	0.109	0.248	-0.378	0.595	1.08	0.77	1.51	0.667	1	Wald	Glycolysis	NM_014364.4:297
FPR1	-0.111	0.254	-0.609	0.387	0.926	0.655	1.31	0.667	1	Wald	Cytokine & Chemokine Signaling	NM_002029.3:350
ZNF85	0.115	0.264	-0.403	0.633	1.08	0.756	1.55	0.67	1	loglinear	Transcriptional Regulation	NM_001256171.1:275
IL2RA	-0.139	0.321	-0.769	0.49	0.908	0.587	1.4	0.67	1	Wald	Cytokine & Chemokine Signaling, Endocytosis, PI3K	NM_000417.1:1000
GNGT1	0.105	0.244	-0.373	0.584	1.08	0.772	1.5	0.671	1	lm.nb	PI3K, Ras	NM_021955.3:260
CDKN2B	-0.116	0.269	-0.644	0.411	0.923	0.64	1.33	0.671	1	loglinear	Cell Cycle - Apoptosis, TGF-beta	NM_004936.3:1175
IL10	0.123	0.287	-0.439	0.686	1.09	0.737	1.61	0.674	1	Wald	Cytokine & Chemokine Signaling, TCR & Costimulatory Signaling	NM_000572.2:230
CUL1	-0.0282	0.0662	-0.158	0.102	0.981	0.896	1.07	0.675	1	loglinear	Cell Cycle - Apoptosis, TGF-beta, Wnt	NM_003592.2:1487
AR	-0.11	0.258	-0.615	0.395	0.927	0.653	1.32	0.676	1	Wald	Transcriptional Regulation	NM_000044.2:875
SMC3	-0.0297	0.0698	-0.166	0.107	0.98	0.891	1.08	0.676	1	loglinear	Cell Cycle - Apoptosis	NM_005445.3:3525
COX4I1	0.00821	0.0197	-0.0303	0.0467	1.01	0.979	1.03	0.681	1	loglinear	Mitochondrial Respiration, p53 Pathway	NM_001318797.1:50
CD163	-0.993	2.38	-5.66	3.68	0.502	0.0197	12.8	0.682	1	Wald		NM_004244.4:1630
GZMA	0.193	0.464	-0.716	1.1	1.14	0.609	2.15	0.683	1	Wald		NM_006144.2:155
PRKAG2	-0.0262	0.0632	-0.15	0.0978	0.982	0.901	1.07	0.684	1	loglinear	AMPK, Autophagy, Fatty Acid Oxidation, Mitochondrial Respiration, mTOR, p53 Pathway	NM_016203.3:1895
ZNF100	-0.0536	0.13	-0.309	0.202	0.964	0.807	1.15	0.686	1	loglinear	Transcriptional Regulation	NM_173531.3:36
PSMB10	0.0515	0.126	-0.195	0.298	1.04	0.874	1.23	0.687	1	loglinear	Antigen Presentation, Cell Cycle, Cytokine & Chemokine Signaling, Hypoxia	NM_002801.3:249
CACNA1H	-0.126	0.308	-0.729	0.477	0.916	0.603	1.39	0.687	1	loglinear	MAPK	NM_021098.2:3329
FGF20	0.0801	0.196	-0.304	0.465	1.06	0.81	1.38	0.688	1	lm.nb	MAPK, PI3K, Ras	NM_019851.1:390
MAPK8IP1	0.1	0.248	-0.385	0.586	1.07	0.766	1.5	0.69	1	loglinear	MAPK	NM_005456.2:259
LEP	0.591	1.46	-2.27	3.45	1.51	0.208	10.9	0.691	1	Wald	JAK-STAT	NM_000230.2:1875
RPL23	-0.0145	0.0358	-0.0847	0.0557	0.99	0.943	1.04	0.691	1	loglinear	Myc	NM_000978.3:71
CSF1R	0.156	0.387	-0.603	0.915	1.11	0.658	1.89	0.692	1	Wald	Driver Gene, PI3K, Ras, Transcriptional Misregulation	NM_005211.2:3775
PGAM2	0.137	0.341	-0.531	0.805	1.1	0.692	1.75	0.692	1	loglinear	Amino Acid Synthesis, Glycolysis	NM_000290.3:58
COL3A1	-0.157	0.392	-0.926	0.612	0.897	0.526	1.53	0.694	1	Wald	PI3K	NM_000090.3:180
LAMB4	-0.083	0.208	-0.49	0.324	0.944	0.712	1.25	0.695	1	lm.nb	PI3K	NM_007356.2:2852
LAMC3	-0.118	0.296	-0.698	0.462	0.921	0.616	1.38	0.695	1	lm.nb	PI3K	NM_006059.3:2090
CACNG2	0.091	0.231	-0.361	0.543	1.07	0.779	1.46	0.698	1	Wald	MAPK	NM_006078.3:3740
WNT1	-0.117	0.297	-0.698	0.465	0.922	0.616	1.38	0.7	1	Wald	mTOR	NM_005430.2:350
FGF5	-0.717	1.83	-4.31	2.88	0.608	0.0504	7.35	0.701	1	Wald	MAPK, PI3K, Ras	NM_004464.3:4785
LTBP1	-0.0519	0.134	-0.314	0.21	0.965	0.804	1.16	0.703	1	lm.nb	TGF-beta	NM_000627.3:4124
IKBKG	0.046	0.119	-0.187	0.279	1.03	0.878	1.21	0.704	1	lm.nb	Cell Cycle - Apoptosis, MAPK, PI3K, Ras	NM_003639.2:470
PBRM1	-0.0425	0.11	-0.259	0.174	0.971	0.836	1.13	0.705	1	lm.nb	Driver Gene	NM_181042.3:6100
CACNG6	-0.132	0.345	-0.809	0.545	0.913	0.571	1.46	0.707	1	loglinear	MAPK	NM_145814.1:1745
FGFR1	-0.0797	0.209	-0.49	0.33	0.946	0.712	1.26	0.708	1	lm.nb	MAPK, PI3K, Ras	NM_015850.2:1335
PRKCB	-0.131	0.353	-0.822	0.561	0.914	0.566	1.48	0.716	1	Wald	MAPK, Ras, Wnt	NM_212535.1:1750
ME2	0.0151	0.041	-0.0652	0.0955	1.01	0.956	1.07	0.717	1	loglinear	Mitochondrial Respiration	NM_002396.3:610
BMP7	0.0822	0.223	-0.355	0.519	1.06	0.782	1.43	0.717	1	loglinear	TGF-beta	NM_001719.1:525
ADH1B	-0.0959	0.26	-0.606	0.414	0.936	0.657	1.33	0.717	1	Wald	Amino Acid Synthesis, Fatty Acid Oxidation, Glycolysis	NM_000668.4:1532
MLLT3	-0.0586	0.16	-0.371	0.254	0.96	0.773	1.19	0.718	1	lm.nb	Transcriptional Misregulation	NM_004529.2:1480
XDH	-0.0606	0.167	-0.388	0.267	0.959	0.764	1.2	0.721	1	lm.nb	Nucleotide Synthesis	NM_000379.3:1325
DTX1	-0.0767	0.211	-0.491	0.337	0.948	0.712	1.26	0.721	1	Wald	Notch	NM_004416.2:2855
MMP7	-0.0574	0.158	-0.368	0.253	0.961	0.775	1.19	0.721	1	lm.nb	Wnt	NM_002423.3:311
PDGFRA	0.127	0.35	-0.559	0.812	1.09	0.679	1.76	0.722	1	Wald	Driver Gene, MAPK, PI3K, Ras	NM_006206.3:1925
PRKDC	-0.0285	0.0791	-0.184	0.126	0.98	0.881	1.09	0.723	1	lm.nb	Cell Cycle - Apoptosis, DNA Damage - Repair	NM_006904.6:12750
CD40LG	0.553	1.54	-2.47	3.57	1.47	0.181	11.9	0.724	1	Wald	Cytokine & Chemokine Signaling, NF-kB, TCR & Costimulatory Signaling	NM_000074.2:1225
GMPR	0.108	0.302	-0.484	0.701	1.08	0.715	1.63	0.724	1	loglinear	Nucleotide Salvage, Nucleotide Synthesis	NM_006877.3:325
WNT5A	-0.126	0.352	-0.817	0.565	0.916	0.568	1.48	0.725	1	Wald	Hedgehog, Wnt	NM_003392.3:475
PPP3R2	0.0994	0.278	-0.445	0.644	1.07	0.734	1.56	0.725	1	Wald	Cell Cycle - Apoptosis, MAPK, Wnt	NM_147180.2:1165
ACOT12	-0.0763	0.214	-0.495	0.343	0.948	0.709	1.27	0.726	1	Wald	Fatty Acid Oxidation	NM_130767.2:918
FANCL	-0.0358	0.103	-0.237	0.165	0.976	0.849	1.12	0.731	1	lm.nb	DNA Damage - Repair	NM_001114636.1:446
CACNA1C	0.698	2.01	-3.24	4.64	1.62	0.106	24.9	0.733	1	Wald	MAPK	NM_199460.2:4785
CEBPE	0.118	0.339	-0.548	0.783	1.09	0.684	1.72	0.733	1	Wald	Transcriptional Misregulation	NM_001805.2:1096
GLI1	-0.0823	0.237	-0.548	0.383	0.945	0.684	1.3	0.733	1	lm.nb	Hedgehog	NM_005269.1:2885
FAH	0.0184	0.0548	-0.089	0.126	1.01	0.94	1.09	0.741	1	loglinear	Amino Acid Synthesis	NM_000137.1:920
FANCA.1	-0.0336	0.1	-0.23	0.163	0.977	0.853	1.12	0.742	1	lm.nb	DNA Damage - Repair	NM_000135.2:265
BAX	-0.0242	0.0739	-0.169	0.121	0.983	0.889	1.09	0.747	1	lm.nb	Cell Cycle - Apoptosis	NM_138761.3:342
CALML3	-0.1	0.307	-0.702	0.501	0.933	0.615	1.42	0.748	1	Wald	Ras	NM_005185.2:685
RUNX2	-0.0765	0.234	-0.536	0.383	0.948	0.69	1.3	0.748	1	Wald	Transcriptional Regulation	NM_001024630.3:34
TECR	0.0123	0.0381	-0.0624	0.0871	1.01	0.958	1.06	0.751	1	loglinear	Fatty Acid Synthesis	NR_038104.1:574
PTCRA	-0.0999	0.315	-0.717	0.517	0.933	0.608	1.43	0.755	1	Wald	Notch, Transcriptional Misregulation	NM_138296.2:507
SLC16A8	-0.0754	0.238	-0.543	0.392	0.949	0.687	1.31	0.756	1	loglinear	Mitochondrial Respiration	NM_013356.2:1613
NOD2	-0.0774	0.245	-0.558	0.403	0.948	0.679	1.32	0.756	1	Wald	Cytokine & Chemokine Signaling, TLR Signaling	NM_001293557.1:652
GART	-0.0151	0.0483	-0.11	0.0796	0.99	0.927	1.06	0.758	1	loglinear	Nucleotide Synthesis	NM_000819.3:370
IL21R	-0.0667	0.22	-0.498	0.365	0.955	0.708	1.29	0.766	1	Wald	Cytokine & Chemokine Signaling	NM_021798.2:2080
ASPA	0.0661	0.219	-0.362	0.494	1.05	0.778	1.41	0.766	1	Wald	Amino Acid Synthesis, Glutamine Metabolism	NM_000049.2:635
GRIN1	0.0872	0.288	-0.478	0.653	1.06	0.718	1.57	0.766	1	Wald	Glutamine Metabolism	NM_000832.5:1290
CSF3R.1	0.36	1.2	-1.98	2.7	1.28	0.253	6.51	0.767	1	Wald	JAK-STAT, PI3K	NM_156038.2:90
IL7	-0.0524	0.176	-0.397	0.293	0.964	0.759	1.22	0.769	1	loglinear	Cytokine & Chemokine Signaling, PI3K	NM_000880.3:516
FZD10	-0.798	2.73	-6.16	4.56	0.575	0.014	23.6	0.774	1	Wald	Wnt	NM_007197.2:1810
MAP2K2.1	0.0255	0.0876	-0.146	0.197	1.02	0.904	1.15	0.775	1	lm.nb	MAPK, PI3K, Ras	NM_030662.2:1325
FOLR1	-0.1	0.35	-0.786	0.585	0.933	0.58	1.5	0.778	1	loglinear	Endocytosis	NM_000802.2:815
INSR	-0.0467	0.164	-0.369	0.276	0.968	0.774	1.21	0.78	1	loglinear	AMPK, MAPK, mTOR, PI3K	NM_000208.2:525
IFNA2	-0.0802	0.285	-0.64	0.479	0.946	0.642	1.39	0.782	1	Wald	JAK-STAT, PI3K	NM_000605.3:11
FGF3	-0.379	1.38	-3.09	2.33	0.769	0.118	5.02	0.787	1	Wald	MAPK, PI3K, Ras	NM_005247.2:692
HSF2	-0.0216	0.0791	-0.177	0.133	0.985	0.885	1.1	0.788	1	loglinear	Transcriptional Regulation	NM_001135564.1:615
GADL1	-1.17	4.34	-9.67	7.33	0.445	0.00123	161	0.791	1	Wald	Glutamine Metabolism	NM_207359.2:1674
PLA2G4F	0.0852	0.318	-0.538	0.708	1.06	0.689	1.63	0.792	1	Wald	MAPK, Ras	NM_213600.2:3140
AKR1C4	-0.38	1.44	-3.21	2.45	0.768	0.108	5.45	0.795	1	Wald	Vitamin & Cofactor Metabolism	NM_001818.2:321
MAPK3	-0.0204	0.0776	-0.173	0.132	0.986	0.887	1.1	0.795	1	lm.nb	MAPK, PI3K, Ras, TGF-beta	NM_001040056.1:580
IL2	-0.0582	0.221	-0.492	0.375	0.96	0.711	1.3	0.796	1	lm.nb	Cytokine & Chemokine Signaling, PI3K, TCR & Costimulatory Signaling	NM_000586.2:300
AGXT2	0.0564	0.217	-0.368	0.481	1.04	0.775	1.4	0.798	1	Wald	Amino Acid Synthesis	NM_031900.3:1636
COL5A1	0.0403	0.161	-0.275	0.356	1.03	0.826	1.28	0.805	1	lm.nb	PI3K	NM_000093.3:6345
SH2D1A	0.0655	0.262	-0.449	0.58	1.05	0.733	1.49	0.806	1	Wald		NM_002351.4:495
PRKCG	-0.059	0.237	-0.524	0.406	0.96	0.696	1.32	0.807	1	loglinear	MAPK, mTOR	NM_002739.3:445
FBP1	0.0545	0.22	-0.377	0.486	1.04	0.77	1.4	0.808	1	loglinear	AMPK, Glycolysis, Pentose Phosphate Pathway	NM_000507.3:590
TNFAIP3	-0.029	0.118	-0.26	0.202	0.98	0.835	1.15	0.808	1	lm.nb	Driver Gene	NM_006290.2:260
KIR3DL1/2	0.451	1.84	-3.16	4.06	1.37	0.112	16.7	0.81	1	Wald		NM_001322168.1:466
MYCN	0.0593	0.244	-0.418	0.537	1.04	0.748	1.45	0.811	1	loglinear	Transcriptional Regulation	NM_005378.4:1545
ITGA8	-0.0558	0.231	-0.509	0.397	0.962	0.703	1.32	0.812	1	Wald	PI3K	NM_003638.1:1215
KYNU	-0.0226	0.0942	-0.207	0.162	0.984	0.866	1.12	0.813	1	loglinear	TryptophanKynurenine Metabolism	NM_003937.2:738
GNG7	-0.0596	0.251	-0.552	0.432	0.959	0.682	1.35	0.815	1	Wald	PI3K, Ras	NM_052847.1:3920
GRB2	0.0314	0.134	-0.232	0.295	1.02	0.851	1.23	0.818	1	lm.nb	JAK-STAT, MAPK, PI3K, Ras	NM_002086.4:412
HDC	-0.507	2.18	-4.78	3.77	0.704	0.0363	13.7	0.819	1	Wald	Amino Acid Synthesis	NM_002112.3:1170
CA9	0.0308	0.136	-0.236	0.298	1.02	0.849	1.23	0.824	1	loglinear	Hypoxia	NM_001216.2:960
SLC16A11	-0.0729	0.323	-0.706	0.56	0.951	0.613	1.47	0.824	1	Wald	Amino Acid Transporters	NM_153357.1:1039
APOC3	-0.0755	0.346	-0.754	0.603	0.949	0.593	1.52	0.83	1	Wald	Vitamin & Cofactor Metabolism	NM_000040.1:384
APOB	-0.414	1.93	-4.19	3.36	0.751	0.0548	10.3	0.833	1	Wald	Endocytosis, TLR Signaling, Vitamin & Cofactor Metabolism	NM_000384.2:2833
PPP3CC	-0.0177	0.0832	-0.181	0.145	0.988	0.882	1.11	0.834	1	loglinear	Cell Cycle - Apoptosis, MAPK, Wnt	NM_005605.3:1460
EYA1	-0.0632	0.298	-0.647	0.521	0.957	0.638	1.43	0.835	1	lm.nb	Transcriptional Misregulation	NM_172059.2:1090
RASA4	-0.0325	0.154	-0.334	0.269	0.978	0.793	1.2	0.835	1	loglinear	Ras	NM_001079877.2:5330
BMP5	-0.301	1.44	-3.12	2.52	0.812	0.115	5.75	0.837	1	Wald	TGF-beta	NM_021073.2:1570
LAMA1	0.0472	0.227	-0.398	0.492	1.03	0.759	1.41	0.838	1	Wald	PI3K	NM_005559.2:5230
TF	0.0586	0.287	-0.504	0.621	1.04	0.705	1.54	0.841	1	Wald	Endocytosis	NM_001063.2:640
SP1	0.0176	0.0868	-0.153	0.188	1.01	0.9	1.14	0.842	1	lm.nb	TGF-beta, Transcriptional Misregulation	NM_003109.1:5970
CSF3R	-0.489	2.43	-5.26	4.28	0.712	0.0262	19.4	0.843	1	Wald	Cytokine & Chemokine Signaling, PI3K	NM_000760.3:2066
PDCD1	-0.57	2.85	-6.15	5.01	0.673	0.0141	32.2	0.844	1	Wald	TCR & Costimulatory Signaling	NM_005018.2:310
FGFR2	-0.0425	0.213	-0.461	0.376	0.971	0.727	1.3	0.844	1	lm.nb	Driver Gene, MAPK, PI3K, Ras	NM_000141.4:647
FGF19	0.9	4.52	-7.97	9.77	1.87	0.004	871	0.845	1	Wald	MAPK, PI3K, Ras	NM_005117.2:786
COL24A1	0.0606	0.306	-0.539	0.66	1.04	0.688	1.58	0.845	1	Wald	PI3K	NM_152890.5:4752
HSD11B1	0.0345	0.175	-0.309	0.378	1.02	0.807	1.3	0.846	1	lm.nb		NM_181755.1:155
CYP8B1	-0.264	1.34	-2.89	2.36	0.833	0.135	5.14	0.846	1	Wald	Vitamin & Cofactor Metabolism	NM_004391.2:1634
CPT1A	-0.00816	0.0416	-0.0896	0.0733	0.994	0.94	1.05	0.847	1	loglinear	AMPK, Fatty Acid Oxidation	NM_001876.3:1355
SOST	0.272	1.41	-2.49	3.03	1.21	0.178	8.17	0.849	1	Wald	Wnt	NM_025237.2:980
PRL	-0.0579	0.3	-0.646	0.53	0.961	0.639	1.44	0.849	1	Wald	JAK-STAT, PI3K	NM_000948.3:835
IL3RA	-0.407	2.12	-4.57	3.76	0.754	0.0421	13.5	0.85	1	Wald	Cell Cycle - Apoptosis, JAK-STAT, PI3K	NM_002183.2:745
SOCS1	-0.0297	0.155	-0.334	0.275	0.98	0.793	1.21	0.851	1	lm.nb	Driver Gene, JAK-STAT	NM_003745.1:1025
SETD2	0.0309	0.165	-0.292	0.354	1.02	0.817	1.28	0.854	1	lm.nb	Driver Gene	NM_014159.6:6160
MMP3	0.511	2.74	-4.86	5.89	1.43	0.0344	59.1	0.855	1	Wald	Transcriptional Misregulation	NM_002422.3:25
LEFTY1	-0.487	2.63	-5.64	4.66	0.713	0.0201	25.3	0.855	1	Wald	TGF-beta	NM_020997.2:1405
PAK7	-0.787	4.28	-9.17	7.6	0.58	0.00174	193	0.856	1	Wald	Ras	NM_177990.1:615
DNMT1	-0.0214	0.117	-0.25	0.207	0.985	0.841	1.15	0.857	1	lm.nb	Driver Gene	NM_001379.2:1495
AGXT	-0.427	2.36	-5.05	4.2	0.744	0.0301	18.4	0.859	1	Wald	Amino Acid Synthesis	NM_000030.2:755
AMH	0.0305	0.17	-0.302	0.363	1.02	0.811	1.29	0.86	1	lm.nb	TGF-beta	NM_000479.3:1626
MDM2	-0.0116	0.0647	-0.138	0.115	0.992	0.909	1.08	0.86	1	lm.nb	Cell Cycle - Apoptosis, PI3K, Transcriptional Misregulation	NM_006878.2:280
RPA3	-0.0357	0.204	-0.435	0.364	0.976	0.74	1.29	0.863	1	Wald	DNA Damage - Repair	NM_002947.3:990
NODAL	-0.299	1.71	-3.66	3.06	0.813	0.0793	8.34	0.864	1	Wald	TGF-beta	NM_018055.3:320
TPH1	0.0437	0.252	-0.451	0.538	1.03	0.732	1.45	0.864	1	Wald	TryptophanKynurenine Metabolism	NM_004179.1:335
GABARAP	-0.00455	0.0264	-0.0563	0.0472	0.997	0.962	1.03	0.865	1	loglinear	Autophagy	NM_007278.1:233
CTSW	0.0443	0.26	-0.465	0.554	1.03	0.725	1.47	0.867	1	loglinear	Lysosomal Degradation	NM_001335.3:1075
SHC1	0.0196	0.115	-0.206	0.245	1.01	0.867	1.19	0.867	1	lm.nb	Ras	NM_183001.4:3355
CXCR6	0.285	1.7	-3.05	3.62	1.22	0.121	12.3	0.869	1	Wald	Cytokine & Chemokine Signaling	NM_006564.1:97
GZMH	0.0333	0.2	-0.358	0.425	1.02	0.78	1.34	0.87	1	Wald		NM_033423.3:705
DGLUCY	0.0344	0.208	-0.374	0.443	1.02	0.772	1.36	0.871	1	loglinear	Glutamine Metabolism	NM_001102369.2:442
TIGAR	0.021	0.127	-0.227	0.269	1.01	0.854	1.21	0.871	1	loglinear	p53 Pathway	NM_020375.2:5245
MAP2K6	-0.315	1.91	-4.07	3.44	0.804	0.0596	10.8	0.871	1	Wald	MAPK	NM_002758.3:555
NRAS	-0.0112	0.0685	-0.145	0.123	0.992	0.904	1.09	0.872	1	loglinear	Autophagy, Cytokine & Chemokine Signaling, MAPK, mTOR, PI3K, TCR & Costimulatory Signaling	NM_002524.3:877
AOX1	0.0349	0.217	-0.391	0.46	1.02	0.763	1.38	0.874	1	loglinear	Amino Acid Synthesis, Cytokine & Chemokine Signaling, TryptophanKynurenine Metabolism, Vitamin & Cofactor Metabolism	NM_001159.3:1415
RXRG	0.579	3.63	-6.54	7.69	1.49	0.0108	207	0.875	1	Wald	Transcriptional Misregulation	NM_006917.3:1105
UPP2	-0.0409	0.259	-0.548	0.466	0.972	0.684	1.38	0.876	1	Wald	Nucleotide Salvage, Nucleotide Synthesis	NM_001135098.1:594
PAX3	0.292	1.86	-3.36	3.94	1.22	0.0976	15.4	0.877	1	Wald	Transcriptional Misregulation	NM_013942.3:705
RPS6KA6	-0.598	3.83	-8.1	6.9	0.661	0.00365	119	0.878	1	Wald	MAPK	NM_014496.1:2250
GATA1	-0.452	2.9	-6.14	5.24	0.731	0.0141	37.8	0.878	1	Wald	Driver Gene	NM_002049.2:1001
BCL2A1	-0.0359	0.232	-0.491	0.419	0.975	0.712	1.34	0.879	1	Wald	NF-kB	NM_004049.2:80
AANAT	-0.306	2	-4.23	3.62	0.809	0.0532	12.3	0.88	1	Wald	TryptophanKynurenine Metabolism	NM_001088.2:461
CCNA1	0.269	1.77	-3.2	3.74	1.2	0.108	13.4	0.881	1	Wald	AMPK, Cell Cycle, DNA Damage Repair	NM_003914.3:1605
HPD	0.665	4.43	-8.02	9.35	1.59	0.00385	653	0.883	1	Wald	Amino Acid Synthesis	NM_002150.2:288
ASXL1	-0.0162	0.109	-0.23	0.198	0.989	0.853	1.15	0.884	1	lm.nb	Driver Gene	NM_001164603.1:472
PPP2R1A	-0.0148	0.101	-0.212	0.182	0.99	0.863	1.13	0.885	1	lm.nb	Driver Gene, PI3K, TGF-beta	NM_014225.3:1440
WIF1	-0.243	1.66	-3.5	3.01	0.845	0.0887	8.06	0.886	1	Wald	Wnt	NM_007191.2:765
AOC1	0.027	0.187	-0.339	0.393	1.02	0.79	1.31	0.887	1	lm.nb	Amino Acid Synthesis, TryptophanKynurenine Metabolism	NM_001091.2:274
LEFTY2	-0.242	1.71	-3.6	3.11	0.845	0.0826	8.65	0.889	1	Wald	TGF-beta	NM_003240.2:1283
MPC1	-0.0107	0.0779	-0.163	0.142	0.993	0.893	1.1	0.893	1	loglinear	Mitochondrial Respiration	NM_016098.2:210
NOS1	0.289	2.12	-3.86	4.44	1.22	0.069	21.6	0.893	1	Wald	Amino Acid Synthesis, Arginine Metabolism	NM_000620.4:2212
SFN	0.0166	0.126	-0.23	0.264	1.01	0.852	1.2	0.897	1	lm.nb	Cell Cycle - Apoptosis	NM_006142.3:579
DLL4	-0.432	3.37	-7.04	6.18	0.741	0.00758	72.5	0.9	1	Wald	Notch	NM_019074.2:893
SOS1	0.0106	0.0833	-0.153	0.174	1.01	0.9	1.13	0.9	1	lm.nb	Cytokine & Chemokine Signaling, MAPK, mTOR, PI3K, TCR & Costimulatory Signaling	NM_005633.2:1635
RASGRP2	-0.213	1.68	-3.5	3.07	0.863	0.0885	8.41	0.901	1	Wald	MAPK, Ras	NM_001098670.1:1978
FGF12	0.0232	0.183	-0.335	0.381	1.02	0.793	1.3	0.901	1	lm.nb	MAPK, PI3K, Ras	NM_004113.4:685
GLS2	-0.0293	0.237	-0.494	0.435	0.98	0.71	1.35	0.903	1	loglinear	Amino Acid Synthesis, Arginine Metabolism, Glutamine Metabolism, p53 Pathway	NM_013267.2:1945
GRIA3	-0.179	1.47	-3.07	2.71	0.883	0.119	6.54	0.905	1	Wald	Transcriptional Misregulation	NM_000828.4:426
GNS	-0.00492	0.0405	-0.0844	0.0745	0.997	0.943	1.05	0.905	1	loglinear	Lysosomal Degradation	NM_002076.3:1340
CD247	-0.4	3.3	-6.87	6.08	0.758	0.00852	67.4	0.905	1	Wald	TCR & Costimulatory Signaling	NM_000734.3:1350
SEM1	-0.0414	0.347	-0.722	0.639	0.972	0.606	1.56	0.907	1	Wald	Cell Cycle, Hypoxia	NM_001201451.1:716
TNR	0.287	2.44	-4.5	5.07	1.22	0.0443	33.6	0.908	1	Wald	PI3K	NM_003285.2:3154
KANSL1	-0.00745	0.0655	-0.136	0.121	0.995	0.91	1.09	0.911	1	loglinear	Epigenetic Regulation	NM_001193465.1:1838
PLA2G4E	0.338	2.99	-5.53	6.21	1.26	0.0217	73.8	0.912	1	Wald	MAPK, Ras	NM_001206670.1:4174
ZBTB32	-0.182	1.62	-3.35	2.99	0.882	0.0978	7.95	0.912	1	Wald	DNA Damage - Repair	NM_014383.1:1620
CASP12	-0.228	2.04	-4.22	3.76	0.854	0.0537	13.6	0.912	1	Wald	Cell Cycle - Apoptosis	NM_001191016.1:595
HGF	0.187	1.67	-3.09	3.46	1.14	0.118	11	0.912	1	Wald	PI3K, Ras	NM_000601.4:550
TNFRSF17	0.371	3.32	-6.14	6.88	1.29	0.0142	118	0.912	1	Wald	Cytokine & Chemokine Signaling	NM_001192.2:635
FLT3.1	-0.0409	0.369	-0.763	0.681	0.972	0.589	1.6	0.913	1	Wald	Driver Gene, Transcriptional Misregulation	NM_004119.1:580
TRAT1	0.0372	0.338	-0.625	0.699	1.03	0.648	1.62	0.914	1	Wald		NM_016388.2:770
RET	0.0267	0.251	-0.464	0.518	1.02	0.725	1.43	0.916	1	lm.nb	Driver Gene	NM_020630.4:2911
CCND2	0.0344	0.322	-0.597	0.666	1.02	0.661	1.59	0.916	1	Wald	Cell Cycle - Apoptosis, JAK-STAT, PI3K, Transcriptional Misregulation, Wnt	NM_001759.2:5825
ZAK	-0.00651	0.0611	-0.126	0.113	0.995	0.916	1.08	0.916	1	loglinear	MAPK	NM_016653.2:995
COL27A1	0.0166	0.159	-0.294	0.328	1.01	0.815	1.25	0.918	1	loglinear	PI3K	NM_032888.2:5120
ITGB3	0.0328	0.317	-0.588	0.654	1.02	0.665	1.57	0.919	1	Wald	PI3K	NM_000212.2:4485
CACNB4.1	0.0284	0.276	-0.513	0.57	1.02	0.701	1.48	0.919	1	loglinear	MAPK	NM_001005747.2:1483
GRIN2B	-0.382	3.73	-7.68	6.92	0.768	0.00486	121	0.92	1	Wald	Ras	NM_000834.3:1144
CREB3L3	0.0306	0.3	-0.557	0.618	1.02	0.68	1.53	0.92	1	Wald	AMPK, PI3K, Transcriptional Regulation	NM_001271995.1:1050
SDHB	-0.00463	0.0466	-0.096	0.0868	0.997	0.936	1.06	0.922	1	loglinear	IDH12 Activity, Mitochondrial Respiration	NM_003000.2:245
CD36	0.0234	0.236	-0.439	0.486	1.02	0.738	1.4	0.922	1	Wald	AMPK, Antigen Presentation, Cytokine & Chemokine Signaling, TLR Signaling	NM_000072.3:707
PAK3	-0.611	6.17	-12.7	11.5	0.655	0.00015	2870	0.922	1	Wald	Ras	NM_002578.2:1830
PLA2G2A	-0.248	2.55	-5.25	4.75	0.842	0.0263	26.9	0.924	1	Wald	Ras	NM_000300.2:715
KLRD1	-0.0162	0.169	-0.347	0.315	0.989	0.786	1.24	0.925	1	loglinear		NM_007334.2:1252
WNT16	-0.56	5.86	-12	10.9	0.678	0.000237	1940	0.925	1	Wald	Hedgehog, Transcriptional Misregulation, Wnt	NM_057168.1:1621
ID4	-0.324	3.39	-6.97	6.32	0.799	0.008	79.8	0.925	1	Wald	TGF-beta	NM_001546.2:2048
CACNA1D	0.176	1.86	-3.46	3.82	1.13	0.0907	14.1	0.925	1	Wald	MAPK	NM_000720.2:5195
GDA	-0.0168	0.18	-0.369	0.335	0.988	0.774	1.26	0.926	1	loglinear	Nucleotide Synthesis	NM_001242506.2:861
PRDX5	-0.00489	0.0532	-0.109	0.0994	0.997	0.927	1.07	0.928	1	loglinear	Reactive Oxygen Response	NM_012094.4:600
COL1A2	0.39	4.25	-7.93	8.71	1.31	0.00409	420	0.928	1	Wald	PI3K	NM_000089.3:2635
FGF13	-0.136	1.49	-3.05	2.78	0.91	0.121	6.87	0.929	1	Wald	MAPK, PI3K, Ras	NM_033642.1:620
GTF2H3	-0.00818	0.0901	-0.185	0.168	0.994	0.88	1.12	0.929	1	lm.nb	DNA Damage - Repair	NM_001516.3:70
OGDHL	0.231	2.55	-4.77	5.23	1.17	0.0368	37.5	0.929	1	Wald	Amino Acid Synthesis, TryptophanKynurenine Metabolism	NM_018245.2:3615
CD19	-0.308	3.41	-6.99	6.38	0.808	0.00786	83.1	0.929	1	Wald	PI3K	XM_011545981.1:713
CYP4A11	-0.21	2.34	-4.79	4.37	0.864	0.0362	20.6	0.929	1	Wald	Fatty Acid Oxidation	NM_000778.3:1727
RELN	0.0304	0.34	-0.636	0.697	1.02	0.644	1.62	0.93	1	Wald	PI3K	NM_005045.2:345
TSHR	-0.0316	0.355	-0.728	0.664	0.978	0.604	1.58	0.93	1	Wald	Driver Gene	NM_001018036.2:735
FGF7	0.105	1.19	-2.23	2.44	1.08	0.214	5.41	0.931	1	Wald	MAPK, PI3K, Ras	NM_002009.3:190
IL19	0.23	2.6	-4.87	5.33	1.17	0.0343	40.1	0.931	1	Wald	JAK-STAT	NM_013371.3:1030
ACVR1C	0.344	3.94	-7.38	8.07	1.27	0.00599	269	0.932	1	Wald	TGF-beta	NM_145259.2:5168
FIGF	0.313	3.66	-6.85	7.48	1.24	0.00864	179	0.933	1	Wald	PI3K, Ras	NM_004469.2:580
PRKAA2	0.00919	0.108	-0.202	0.221	1.01	0.869	1.17	0.933	1	lm.nb	AMPK, Autophagy, Fatty Acid Oxidation, Mitochondrial Respiration, mTOR, p53 Pathway, PI3K	NM_006252.2:975
CD209	-0.321	3.76	-7.69	7.05	0.801	0.00484	133	0.933	1	Wald		NM_001144899.1:950
PRKAR2B	-0.374	4.43	-9.07	8.32	0.771	0.00187	319	0.934	1	Wald	Cell Cycle - Apoptosis	NM_002736.2:1350
FGF16	0.17	2.01	-3.78	4.12	1.12	0.0729	17.3	0.934	1	Wald	MAPK, PI3K, Ras	NM_003868.1:504
PAH	-0.521	6.26	-12.8	11.7	0.697	0.000141	3440	0.935	1	Wald	Amino Acid Synthesis	NM_000277.1:845
MAT1A	-0.0144	0.175	-0.358	0.329	0.99	0.78	1.26	0.935	1	loglinear	Amino Acid Synthesis	NM_000429.2:2275
PDGFRB	0.21	2.59	-4.87	5.29	1.16	0.0342	39.1	0.936	1	Wald	Cytokine & Chemokine Signaling, MAPK, PI3K	NM_002609.3:265
CXXC4	-0.16	2.03	-4.14	3.82	0.895	0.0569	14.1	0.938	1	Wald	Wnt	NM_025212.1:293
AXIN1	0.00661	0.084	-0.158	0.171	1	0.896	1.13	0.938	1	lm.nb	Driver Gene, Wnt	NM_181050.1:135
CSF3	0.347	4.48	-8.43	9.13	1.27	0.0029	559	0.939	1	Wald	JAK-STAT, PI3K	NM_000759.3:851
TSLP	0.169	2.18	-4.11	4.45	1.12	0.0578	21.8	0.939	1	Wald	JAK-STAT	NM_033035.4:899
HDAC4	-0.00766	0.105	-0.214	0.199	0.995	0.862	1.15	0.943	1	lm.nb	Chromatin Modification	NM_006037.3:6965
SETBP1	-0.0155	0.215	-0.436	0.405	0.989	0.739	1.32	0.943	1	Wald	Driver Gene	NM_015559.2:704
ADH1A	0.262	3.65	-6.88	7.41	1.2	0.00847	170	0.944	1	Wald	Amino Acid Synthesis, Fatty Acid Oxidation, Glycolysis	NM_000667.3:1004
PDK4	-0.0129	0.183	-0.371	0.346	0.991	0.773	1.27	0.944	1	lm.nb	Mitochondrial Respiration	NM_002612.3:1675
TBX21	-0.201	2.85	-5.79	5.39	0.87	0.018	42	0.945	1	Wald	Transcriptional Regulation	NM_013351.1:890
NOS2	-0.0157	0.224	-0.454	0.422	0.989	0.73	1.34	0.945	1	Wald	Amino Acid Synthesis, Arginine Metabolism, Cytokine & Chemokine Signaling	NM_000625.4:605
EPO	-0.167	2.41	-4.9	4.57	0.891	0.0335	23.7	0.946	1	Wald	JAK-STAT, PI3K	NM_000799.2:1055
HAAO	-0.0187	0.272	-0.552	0.514	0.987	0.682	1.43	0.946	1	loglinear	TryptophanKynurenine Metabolism	NM_012205.2:243
S100A12	-0.241	3.65	-7.4	6.92	0.846	0.00591	121	0.948	1	Wald	Cytokine & Chemokine Signaling, TLR Signaling	NM_005621.1:260
PPP2R2C	0.0116	0.184	-0.349	0.372	1.01	0.785	1.29	0.95	1	lm.nb	PI3K	NM_181876.2:2215
LTC4S	0.161	2.56	-4.86	5.19	1.12	0.0344	36.4	0.951	1	Wald	Glutamine Metabolism	NM_145867.1:31
SHC3	-0.0195	0.314	-0.634	0.595	0.987	0.644	1.51	0.951	1	lm.nb	Ras	NM_016848.5:6155
WNT6	-0.0128	0.205	-0.414	0.389	0.991	0.75	1.31	0.951	1	Wald	Hedgehog, Wnt	NM_006522.3:1200
FGF2	0.00836	0.136	-0.258	0.274	1.01	0.836	1.21	0.952	1	lm.nb	MAPK, PI3K, Ras	NM_002006.4:620
MS4A4A	0.354	5.75	-10.9	11.6	1.28	0.000519	3150	0.952	1	Wald		NM_024021.2:800
IL13	-0.219	3.66	-7.4	6.96	0.859	0.00593	125	0.953	1	Wald	JAK-STAT	NM_002188.2:516
OTC	-0.237	4.05	-8.17	7.7	0.849	0.00346	208	0.954	1	Wald	Arginine Metabolism	NM_000531.5:544
FGF14	0.132	2.27	-4.32	4.58	1.1	0.0501	24	0.954	1	Wald	MAPK, PI3K, Ras	NM_004115.3:725
CACNA2D2	0.226	3.91	-7.44	7.89	1.17	0.00576	238	0.955	1	Wald	MAPK	NM_001005505.1:2045
TBXAS1	-0.13	2.31	-4.65	4.39	0.914	0.0397	21	0.956	1	Wald	Fatty Acid Synthesis	NM_001130966.2:1030
G6PC	-0.342	6.21	-12.5	11.8	0.789	0.00017	3660	0.957	1	Wald	AMPK, Glycolysis, PI3K	NM_000151.2:1155
IL7.1	-0.295	5.38	-10.8	10.2	0.815	0.000547	1210	0.957	1	Wald	JAK-STAT, PI3K	NM_000880.2:38
DMGDH	0.283	5.26	-10	10.6	1.22	0.000962	1540	0.958	1	Wald	Amino Acid Synthesis	NM_013391.2:1500
HNF1A	0.0995	1.85	-3.53	3.73	1.07	0.0867	13.2	0.958	1	Wald	Driver Gene	NM_000545.4:2125
GCK	-0.21	4	-8.04	7.62	0.865	0.00379	197	0.959	1	Wald	Glycolysis	NM_000162.4:1739
PRKN	-0.269	5.7	-11.4	10.9	0.83	0.00036	1910	0.963	1	Wald	Reactive Oxygen Response	NM_004562.2:3386
GATA3	-0.156	3.31	-6.65	6.34	0.898	0.00997	80.8	0.963	1	Wald	Driver Gene	NM_001002295.1:2835
DAO	-0.0809	1.74	-3.49	3.32	0.945	0.0893	10	0.963	1	Wald	Amino Acid Synthesis	NM_001917.4:965
BHMT	0.182	4.05	-7.76	8.13	1.13	0.00461	279	0.965	1	Wald	Amino Acid Synthesis	NM_001713.2:40
MAP2K2	-0.00156	0.0355	-0.0711	0.068	0.999	0.952	1.05	0.966	1	loglinear	Autophagy, MAPK, mTOR, PI3K, TCR & Costimulatory Signaling	NM_030662.3:375
PFKFB1	-0.195	4.53	-9.07	8.68	0.874	0.00186	410	0.966	1	Wald	AMPK, Glycolysis	NM_002625.2:564
XRCC4	0.00473	0.112	-0.214	0.224	1	0.862	1.17	0.967	1	lm.nb	DNA Damage - Repair	NM_003401.3:772
KLRB1	0.0972	2.34	-4.49	4.69	1.07	0.0444	25.8	0.967	1	Wald		NM_002258.2:85
PRF1	0.00846	0.215	-0.413	0.43	1.01	0.751	1.35	0.969	1	Wald		NM_005041.3:2120
FOXP3	0.116	2.98	-5.72	5.95	1.08	0.019	61.8	0.969	1	Wald	Transcriptional Regulation	NM_014009.3:1230
CD3D	0.189	4.9	-9.42	9.8	1.14	0.00146	890	0.97	1	Wald	Endocytosis, TCR & Costimulatory Signaling	NM_000732.4:110
RUNX1T1	-0.0843	2.37	-4.74	4.57	0.943	0.0375	23.7	0.972	1	Wald	Transcriptional Misregulation	NM_004349.2:1085
PITX2	0.11	3.24	-6.24	6.46	1.08	0.0132	88	0.973	1	Wald	TGF-beta	NM_000325.5:1381
EGF	0.0726	2.15	-4.14	4.28	1.05	0.0568	19.5	0.973	1	Wald	MAPK, PI3K, Ras	NM_001963.3:3930
PRKACG	0.0543	1.78	-3.44	3.55	1.04	0.092	11.7	0.976	1	Wald	Cell Cycle - Apoptosis, Hedgehog, MAPK, Ras, Wnt	NM_002732.2:775
IL5RA	-0.0961	3.43	-6.83	6.63	0.936	0.00881	99.3	0.978	1	Wald	JAK-STAT	NM_000564.3:210
GDF6	0.113	4.15	-8.02	8.25	1.08	0.00385	304	0.979	1	Wald	TGF-beta	NM_001001557.2:1908
RASGRP1	0.0731	2.77	-5.36	5.51	1.05	0.0244	45.4	0.979	1	Wald	MAPK, Ras	NM_005739.3:365
ASMT	0.101	3.83	-7.41	7.61	1.07	0.00589	195	0.979	1	Wald	TryptophanKynurenine Metabolism	NM_001171039.1:80
DKK2	0.056	2.14	-4.15	4.26	1.04	0.0564	19.2	0.979	1	Wald	Wnt	NM_014421.2:1135
APOM	-0.00259	0.0994	-0.197	0.192	0.998	0.872	1.14	0.98	1	loglinear	Vitamin & Cofactor Metabolism	NM_019101.2:496
IL23R	-0.0688	2.66	-5.29	5.15	0.953	0.0256	35.5	0.98	1	Wald	JAK-STAT	NM_144701.2:710
CYP4A22	0.0591	2.59	-5.01	5.13	1.04	0.031	35	0.982	1	Wald	Fatty Acid Oxidation	NM_001010969.3:285
MAPK9	0.00261	0.119	-0.23	0.236	1	0.852	1.18	0.983	1	lm.nb	MAPK, Ras, Wnt	NM_139068.2:365
HPGD	-0.0778	3.56	-7.05	6.9	0.947	0.00753	119	0.983	1	Wald	Transcriptional Misregulation	NM_001145816.2:96
ADH1C	-0.0724	3.53	-7	6.86	0.951	0.00781	116	0.984	1	Wald	Amino Acid Synthesis, Fatty Acid Oxidation, Glycolysis	NM_000669.3:976
GPT	-0.0447	2.24	-4.43	4.34	0.97	0.0465	20.2	0.984	1	Wald	Amino Acid Synthesis, Arginine Metabolism, Glutamine Metabolism	NM_005309.2:431
COL4A1	0.00246	0.127	-0.246	0.251	1	0.843	1.19	0.985	1	lm.nb	PI3K	NM_001845.4:780
RAD21	-0.00144	0.0746	-0.148	0.145	0.999	0.903	1.11	0.985	1	lm.nb	Cell Cycle - Apoptosis	NM_006265.2:1080
NTRK1	-0.0468	2.48	-4.91	4.82	0.968	0.0333	28.2	0.985	1	Wald	Cell Cycle - Apoptosis, MAPK, Transcriptional Misregulation	NM_001012331.1:1365
BTK	0.0412	2.21	-4.29	4.37	1.03	0.0512	20.7	0.985	1	Wald	Antigen Presentation, NF-kB, TLR Signaling	NM_000061.1:570
PRODH2	-0.0464	2.62	-5.19	5.09	0.968	0.0275	34.2	0.986	1	Wald	Amino Acid Synthesis	NM_021232.1:428
MAD2L2	-0.00229	0.136	-0.269	0.264	0.998	0.83	1.2	0.987	1	lm.nb	Cell Cycle - Apoptosis, DNA Damage - Repair	NM_001127325.1:290
ALK	-0.0421	2.76	-5.44	5.36	0.971	0.023	41.1	0.988	1	Wald	Driver Gene	NM_004304.3:3495
KIT	0.0478	3.37	-6.56	6.66	1.03	0.0106	101	0.989	1	Wald	Driver Gene, PI3K, Ras	NM_000222.1:5
FOXO4	-0.00174	0.137	-0.27	0.266	0.999	0.83	1.2	0.99	1	lm.nb	Ras	NM_005938.2:35
MS4A2	-0.0373	2.94	-5.81	5.73	0.974	0.0179	53.1	0.99	1	Wald		NM_000139.3:126
CEACAM3	-0.0397	3.15	-6.22	6.14	0.973	0.0135	70.3	0.99	1	Wald		NM_001815.3:527
FCAR	-0.0692	5.54	-10.9	10.8	0.953	0.000516	1760	0.99	1	Wald		NM_002000.2:1415
SIGLEC5	-0.0318	2.91	-5.73	5.66	0.978	0.0189	50.7	0.991	1	Wald		NM_003830.3:1405
TNC	-0.00149	0.151	-0.298	0.295	0.999	0.813	1.23	0.992	1	lm.nb	PI3K	NM_002160.3:4
PNOC	-0.0502	5.26	-10.4	10.3	0.966	0.000758	1230	0.993	1	Wald		NM_001284244.1:416
IGF1	0.019	2.18	-4.26	4.3	1.01	0.0523	19.6	0.993	1	Wald	PI3K, Ras, Transcriptional Misregulation	NM_000618.3:491
CD68	-0.000711	0.0872	-0.172	0.17	1	0.888	1.13	0.994	1	loglinear	Lysosomal Degradation	NM_001251.2:1140
PTPRC	-0.0208	2.55	-5.02	4.97	0.986	0.0309	31.4	0.994	1	Wald	TCR & Costimulatory Signaling	NM_080923.2:154
LCK	-0.0265	3.4	-6.69	6.64	0.982	0.00967	99.7	0.994	1	Wald	Cytokine & Chemokine Signaling, NF-kB, TCR & Costimulatory Signaling	NM_005356.2:1260
FAM30A	-0.00189	0.285	-0.56	0.556	0.999	0.678	1.47	0.995	1	Wald		NR_026800.2:9125
COL4A3	0.0155	2.42	-4.73	4.76	1.01	0.0376	27.2	0.995	1	Wald	PI3K	NM_000091.3:5630
CYP1A2	-0.0126	2.35	-4.62	4.6	0.991	0.0406	24.2	0.996	1	Wald	TryptophanKynurenine Metabolism	NM_000761.3:617
NDUFA11	-0.0219	4.12	-8.11	8.06	0.985	0.00363	267	0.996	1	Wald	Mitochondrial Respiration	NM_175614.4:115
ITGB2	0.00114	0.256	-0.5	0.502	1	0.707	1.42	0.997	1	lm.nb	Cytokine & Chemokine Signaling, TLR Signaling	NM_000211.2:520
ITGA11	0.0221	5.13	-10	10.1	1.02	0.000951	1080	0.997	1	Wald	PI3K	NM_012211.3:650
MYBL2	0.000138	0.0356	-0.0696	0.0698	1	0.953	1.05	0.997	1	loglinear	Cell Cycle, Transcriptional Regulation	NM_002466.2:445
OSM	-0.014	3.7	-7.27	7.25	0.99	0.00646	152	0.997	1	Wald	JAK-STAT, PI3K	NM_020530.3:1662
CACNB2	-0.00619	1.8	-3.54	3.53	0.996	0.0858	11.6	0.997	1	Wald	MAPK	NM_000724.3:2610
DTX3	0.00106	0.314	-0.614	0.616	1	0.653	1.53	0.997	1	loglinear	Notch	NM_178502.2:1620
SLC2A5	0.0115	5.88	-11.5	11.5	1.01	0.000342	2970	0.998	1	Wald	Glucose Transport	NM_003039.2:711
TLR10	-0.00871	5.14	-10.1	10.1	0.994	0.000928	1070	0.999	1	Wald	TLR Signaling	NM_030956.2:2246
THBS4	0.00735	4.52	-8.85	8.86	1.01	0.00217	466	0.999	1	Wald	PI3K	NM_003248.3:985
DUOX2	0.00613	4.27	-8.36	8.37	1	0.00305	331	0.999	1	Wald	Reactive Oxygen Response	NM_014080.4:3320
ZNF610	-0.00634	4.63	-9.08	9.07	0.996	0.00185	536	0.999	1	Wald	Transcriptional Regulation	NM_001161427.1:454
GNLY	0.00464	3.45	-6.76	6.77	1	0.00923	109	0.999	1	Wald		NM_012483.2:880
PAX5	-0.00241	2.09	-4.09	4.09	0.998	0.0587	17	0.999	1	Wald	Driver Gene, Transcriptional Misregulation	NM_016734.1:2288
PPP2R2B	0.00468	4.32	-8.47	8.48	1	0.00282	356	0.999	1	Wald	PI3K	NM_181676.2:690
MPO	-7.31E-05	0.213	-0.418	0.418	1	0.748	1.34	1	1	Wald	Reactive Oxygen Response	NM_000250.1:545
